# Supplementary material for: Phylogenetic diversity of functional genes in deep-sea cold seeps: a novel perspective on metagenomics
Source: Microbiome. 2023 Dec 15;11:276. doi: 10.1186/s40168-023-01723-7 (PMC10722806; doi:10.1186/s40168-023-01723-7)
Supplement: Supplementary file 3 — Additional file 2: Data S1. Sample information. [file 40168_2023_1723_MOESM2_ESM.xlsx]

## Sheet: Sheet1
Cold seep site	Abbreviation	Water depth (m)	Sample name	Depth (cmbsf)	SRA/GSA
Haiyang 4 cold seep	HY	3005.56	HY1	0-2	SRR19020584
			HY2	6-8	SRR19020588
			HY3	8-10	SRR19020587
			HY4	16-18	SRR19020586
			HY5	22-24	SRR19020585
			HY6	24-26	SRR19020584
Site F cold seep	SF	1162.52	SF1	0-2	SRR19020598
			SF2	6-8	SRR19020597
			SF3	8-10	SRR19020596
			SF5	16-18	SRR19020594
			SF6	18-20	SRR19020593
			SF7	24-26	SRR19020592
Haima 1 cold seep	HM1	1380	HM1_1	2-4	SRR18920794
			HM1_2	10-12	SRR18920793
			HM1_3	18-20	SRR18920792
			HM1_4	26-28	SRR18920791
			HM1_5	26-28	SRR18920790
Haima 5 cold seep	HM5	1390	HM5_1	0-2	SRR18936875
			HM5_2	4-6	SRR18936874
			HM5_3	12-14	SRR18936873
			HM5_4	20-22	SRR18936872
			HM5_5	28-30	SRR18936871
Haima 6 cold seep	CS	1371	CS1	0-6	CRA009925(NovaSeq) CRA009932 (Nanopore)
			CS2	6-12
			CS3	12-18
			CS4	18-24
Non-seep site	NS	1371	NS	0-6
