# Supplementary material for: Phylogenetic diversity of functional genes in deep-sea cold seeps: a novel perspective on metagenomics
Source: Microbiome. 2023 Dec 15;11:276. doi: 10.1186/s40168-023-01723-7 (PMC10722806; doi:10.1186/s40168-023-01723-7)
Supplement: Supplementary file 4 — Additional file 3: Data S2. Dunn's non-parametric pairwise comparison test for Kruskal-type ranked data. The P-values were corrected by FDR method. Significant values (5% significance level) are colored light red. [file 40168_2023_1723_MOESM3_ESM.xlsx]

## Sheet: Sheet1
Gene	NS-CS1	CS1-CS2	CS2-CS3	CS3-CS4		P>0.05
mcrA	0.376355	0.0443804	0.817587	0.966361		P<0.05
mtrA	0.376503	0.0501117	0.778457	0.782596
mer	0.0033838	0.964329	0.163312	0.889202
mtd	0.376503	0.0568534	0.727468	0.583785
mch	0.376503	0.148736	0.720515	0.578029
ftr	0.349898	0.0208147	0.406474	0.849515
fwdC	0.376503	0.0444423	0.739381	0.826492
dsrA	0.0054798	0.92873	0.439432	0.439432
cysH	0.278084	0.0883427	0.353914	0.108478
sat	0.276061	0.118368	1	0.074468
aprA	0.893273	0.20284	0.838048	0.215069
sir	0.272143	0.195875	0.858028	0.257379
nifH	0.376503	0.0393431	0.701232	0.784035
narG	0.318935	0.135226	0.92873	0.318935
nosZ	0.590278	0.027753	0.858028	0.216709
