# Supplementary material for: Phylogenetic diversity of functional genes in deep-sea cold seeps: a novel perspective on metagenomics
Source: Microbiome. 2023 Dec 15;11:276. doi: 10.1186/s40168-023-01723-7 (PMC10722806; doi:10.1186/s40168-023-01723-7)
Supplement: Supplementary file 5 — Additional file 4: Data S3. Pairwise PERMANOVA results based on weighted-UniFrac distance dissimilarities. The values of upper triangular matrices are P-values, while the values of lower triangular matrices are F-values. The P-values were corrected by FDR method. Significant values (5% significance level) are colored light red. [file 40168_2023_1723_MOESM4_ESM.xlsx]

## Sheet: Different cold seep sites
mcrA		CS	HM1	HM5	HY	SF		p>0.05
	CS		0.0193	0.0281	0.0193	0.0180		p<0.05
	HM1	58.6150		0.0317	0.0150	0.0660
	HM5	33.1745	4.6026		0.0150	0.0150
	HY	23.6381	7.7822	11.8603		0.0150
	SF	69.4737	3.8058	10.2087	6.9002
dsrA		CS	HM1	HM5	HY	SF
	CS		0.0267	0.0200	0.0345	0.0200
	HM1	11.2033		0.0200	0.0200	0.0267
	HM5	5.6473	24.6211		0.0150	0.0150
	HY	7.2908	8.0271	21.16747		0.0214
	SF	10.7279	8.5778	24.9819	5.2454
nifH		CS	HM1	HM5	HY	SF
	CS		0.0225	0.0225	0.0200	0.0200
	HM1	14.5937		0.0225	0.0200	0.0225
	HM5	17.5484	5.5324		0.0225	0.0683
	HY	44.8176	17.0637	4.7601		0.0825
	SF	27.1995	10.7495	3.5144	2.3609
narG		CS	HM1	HM5	HY	SF
	CS		0.0214	0.0214	0.0214	0.0214
	HM1	16.7241		0.0214	0.0214	0.0263
	HM5	30.7263	7.0389		0.0214	0.0450
	HY	51.5188	16.5587	5.6872		0.0975
	SF	34.2591	10.1378	3.6881	2.2421
nosZ		CS	HM1	HM5	HY	SF
	CS		0.0183	0.0150	0.010	0.0255
	HM1	27.4124		0.0169	0.0125	0.0100
	HM5	40.3169	11.5643		0.0100	0.0125
	HY	17.1059	20.8069	34.4335		0.0125
	SF	11.0452	6.9580	10.0555	8.5985

## Sheet: SSU rRNA gene
SSU rRNA gene							p>0.05
	NS	CS1	CS2	CS3	CS4		p<0.05
NS		0.0188	0.0180	0.0180	0.0180
CS1	30.01892		0.0180	0.0180	0.0189
CS2	173.2696	18.7607		0.0960	0.0188
CS3	133.5633	18.1414	2.3789		0.0188
CS4	73.0860	7.0225	10.0185	7.7936

## Sheet: Methane Cycle
Methane Cycle								p>0.05
mcrA		NS	CS1	CS2	CS3	CS4		p<0.05
	NS		0.0150	0.0150	0.0150	0.0256
	CS1	4.2206		0.0150	0.0150	0.0150
	CS2	8.8363	13.2276		0.0150	0.0150
	CS3	26.4006	63.9758	27.8642		0.469
	CS4	24.0541	77.4993	34.1777	0.5772
mtrA		NS	CS1	CS2	CS3	CS4
	NS		0.0329	0.0367	0.0329	0.0338
	CS1	36.8051		0.0267	0.0280	0.0275
	CS2	35.8549	12.2914		0.0267	0.0267
	CS3	34.4860	39.3875	14.4243		0.0770
	CS4	29.4542	55.9887	22.8238	2.6449
mer		NS	CS1	CS2	CS3	CS4
	NS		0.0350	0.0333	0.0333	0.0333
	CS1	11.7451		0.2900	0.0900	0.0900
	CS2	12.1107	0.9071		0.2900	0.3200
	CS3	16.5073	3.2631	0.8403		0.8020
	CS4	29.1637	4.2385	1.1351	0.1292
mtd		NS	CS1	CS2	CS3	CS4
	NS		0.0150	0.0150	0.0150	0.0356
	CS1	4.4436		0.0150	0.0188	0.0171
	CS2	4.5545	17.2720		0.0150	0.0150
	CS3	4.8619	77.0810	34.9629		0.4580
	CS4	3.6718	37.5054	16.4678	0.6791
mch		NS	CS1	CS2	CS3	CS4
	NS		0.0125	0.0125	0.0189	0.0125
	CS1	1007.6010		0.0125	0.0125	0.0125
	CS2	522.4481	13.1404		0.0125	0.0125
	CS3	522.5206	54.9170	16.5339		0.7250
	CS4	705.0023	64.8437	18.7378	0.4544
ftr		NS	CS1	CS2	CS3	CS4
	NS		0.0150	0.0150	0.0150	0.0150
	CS1	503.8209		0.0150	0.0150	0.0150
	CS2	660.0156	5.2958		0.0156	0.0150
	CS3	467.8229	15.8425	10.6515		0.3130
	CS4	477.1629	19.8547	15.2685	1.1705
fwdC		NS	CS1	CS2	CS3	CS4
	NS		0.0200	0.01286	0.01286	0.01286
	CS1	169.4703		0.0311	0.01286	0.01286
	CS2	175.6277	6.4574		0.01286	0.01286
	CS3	165.8441	28.1831	15.6639		0.4260
	CS4	134.8418	30.2123	19.7972	0.9994

## Sheet: Sulfur Cycle
Sulfur Cycle								p>0.05
dsrA		NS	CS1	CS2	CS3	CS4		p<0.05
	NS		0.0157	0.0157	0.0157	0.0157
	CS1	31.2943		0.0157	0.0157	0.0157
	CS2	70.7055	32.9487		0.4622	0.1300
	CS3	89.9211	47.7052	0.9686		0.4680
	CS4	106.0250	61.6377	2.7468	0.8217
cysH		NS	CS1	CS2	CS3	CS4
	NS		0.0157	0.0157	0.0157	0.0157
	CS1	27.5752		0.0157	0.0188	0.0157
	CS2	34.8669	6.8136		0.0444	0.0157
	CS3	25.1347	8.8989	2.8558		0.1570
	CS4	175.5945	32.9343	17.2876	2.8775
sat		NS	CS1	CS2	CS3	CS4
	NS		0.0200	0.0200	0.0200	0.0200
	CS1	96.0854		0.0200	0.0200	0.0214
	CS2	97.0230	16.9475		0.0900	0.0400
	CS3	97.1530	24.5027	2.1644		0.2810
	CS4	144.9714	39.5492	5.1076	1.2834
aprA		NS	CS1	CS2	CS3	CS4
	NS		0.0200	0.0200	0.02143	0.0200
	CS1	174.6000		0.0200	0.0200	0.0200
	CS2	160.8462	24.7459		0.2578	0.0763
	CS3	245.1324	41.9704	1.4591		0.2890
	CS4	617.8467	63.9600	3.8149	1.2886
sir		NS	CS1	CS2	CS3	CS4
	NS		0.0300	0.0300	0.0300	0.0300
	CS1	34.4557		0.0738	0.0317	0.0300
	CS2	17.5113	2.5776		0.3840	0.0443
	CS3	18.3784	5.1973	0.9631		0.0756
	CS4	14.5206	11.4518	4.088	1.9049

## Sheet: Nitrogen Cycle
Nitrogen Cycle								p>0.05
narG		NS	CS1	CS2	CS3	CS4		p<0.05
	NS		0.0143	0.0143	0.0143	0.0143
	CS1	143.4623		0.0143	0.0143	0.0143
	CS2	67.7593	4.3415		0.2930	0.0200
	CS3	43.3698	3.4293	1.3250		0.2811
	CS4	19.3116	5.0896	3.3473	1.3250
nifH		NS	CS1	CS2	CS3	CS4
	NS		0.0138	0.0138	0.0138	0.0138
	CS1	99.8578		0.0138	0.0138	0.0138
	CS2	129.3527	14.7436		0.0389	0.0138
	CS3	121.0824	13.4992	5.2073		0.6150
	CS4	103.1183	16.3164	7.0714	0.6033
nosZ		NS	CS1	CS2	CS3	CS4
	NS		0.0240	0.0240	0.0240	0.0240
	CS1	78.6665		0.0429	0.0240	0.0267
	CS2	34.4864	4.6441		0.9670	0.3488
	CS3	21.1012	2.5681	0.1821		0.7122
	CS4	10.6643	2.9731	1.1008	0.6478
