# Supplementary material for: Phylogenetic diversity of functional genes in deep-sea cold seeps: a novel perspective on metagenomics
Source: Microbiome. 2023 Dec 15;11:276. doi: 10.1186/s40168-023-01723-7 (PMC10722806; doi:10.1186/s40168-023-01723-7)
Supplement: Supplementary file 6 — Additional file 5: Data S4. Taxonomic annotations of SSU rRNA gene sequence clusters according to SILVA 138 database. [file 40168_2023_1723_MOESM5_ESM.xlsx]

## Sheet: Sup_Tab1_annotation
AB013263.1.1475	Bacteria	Campilobacterota	Campylobacteria	Campylobacterales	Sulfurimonadaceae	Sulfurimonas	uncultured Epsilonproteobacteria bacterium
AB013834.1.1481	Bacteria	Bacteroidota	Bacteroidia	Cytophagales	Cyclobacteriaceae	uncultured	Cytophaga sp.
AB015552.1.1526	Bacteria	Planctomycetota	Brocadiae	Brocadiales	Scalinduaceae	Candidatus Scalindua	uncultured bacterium
AB121098.1.1519	Bacteria	Desulfobacterota	Desulfobulbia	Desulfobulbales	Desulfocapsaceae	SEEP-SRB4	uncultured delta proteobacterium
AB177133.1.1460	Bacteria	Proteobacteria	Gammaproteobacteria	Gammaproteobacteria Incertae Sedis	Unknown Family	uncultured	uncultured bacterium
AB177223.1.1411	Bacteria	BHI80-139	uncultured bacterium
AB525449.1.1407	Bacteria	Chloroflexi	Anaerolineae	SBR1031	uncultured bacterium
AB525452.1.1486	Bacteria	Desulfobacterota	Desulfobulbia	Desulfobulbales	Desulfobulbaceae	Desulfobulbus	uncultured bacterium
AB525461.1.1516	Bacteria	Aerophobota	Aerophobia	Aerophobales	uncultured bacterium
AB525472.1.1442	Bacteria	Chloroflexi	Anaerolineae	uncultured	uncultured bacterium
AB530219.1.1533	Bacteria	Desulfobacterota	Desulfobacteria	Desulfobacterales	Desulfosarcinaceae	SEEP-SRB1	uncultured bacterium
AB694069.1.1512	Bacteria	Acidobacteriota	Subgroup 21	uncultured bacterium
AB694160.1.1518	Bacteria	Proteobacteria	Gammaproteobacteria	AT-s2-59	uncultured bacterium
AB694239.1.1517	Bacteria	Gemmatimonadota	Gemmatimonadetes	Gemmatimonadales	Gemmatimonadaceae	uncultured	uncultured bacterium
AB694283.1.1522	Bacteria	Myxococcota	bacteriap25	uncultured bacterium
AB694469.1.1410	Bacteria	Desulfobacterota	Desulfobacteria	Desulfatiglandales	Desulfatiglandaceae	Desulfatiglans	uncultured bacterium
AB722154.1.1359	Bacteria	Chloroflexi	Anaerolineae	Anaerolineales	Anaerolineaceae	uncultured	uncultured bacterium
AB750567.1.1490	Bacteria	Actinobacteriota	Acidimicrobiia	Actinomarinales	uncultured	uncultured bacterium
AB797487.1.1430	Archaea	Crenarchaeota	Bathyarchaeia	uncultured archaeon
AB797622.1.1407	Archaea	Crenarchaeota	Bathyarchaeia	uncultured archaeon
AB797669.1.1430	Archaea	Crenarchaeota	Bathyarchaeia	uncultured archaeon
AB801150.1.1427	Archaea	Crenarchaeota	Bathyarchaeia	uncultured archaeon
AB803969.1.1483	Bacteria	Actinobacteriota	WCHB1-81	uncultured bacterium
AB803981.1.1473	Bacteria	WS1	uncultured bacterium
AB803983.1.1465	Bacteria	WS1	uncultured bacterium
AB805914.1.1509	Bacteria	Verrucomicrobiota	Omnitrophia	Omnitrophales	Omnitrophaceae	Candidatus Omnitrophus	uncultured bacterium
AB805926.1.1482	Bacteria	CK-2C2-2	uncultured bacterium
AB806698.1.1488	Bacteria	Desulfobacterota	Desulfobacteria	Desulfatiglandales	Desulfatiglandaceae	Desulfatiglans	uncultured bacterium
AB806962.1.1480	Bacteria	Planctomycetota	Phycisphaerae	MSBL9	SG8-4	uncultured bacterium
AB807105.1.1473	Bacteria	Planctomycetota	Phycisphaerae	CCM11a	uncultured bacterium
AB807154.1.1470	Bacteria	Planctomycetota	Phycisphaerae	CCM11a	uncultured bacterium
AB807342.1.1489	Bacteria	TA06	uncultured bacterium
AB807351.1.1487	Bacteria	Zixibacteria	uncultured bacterium
AB858568.1.1382	Bacteria	Bacteroidota	SJA-28	uncultured bacterium
AB858573.1.1437	Bacteria	Planctomycetota	SPG12-343-353-B69	uncultured bacterium
AB858770.1.1337	Archaea	Hydrothermarchaeota	Hydrothermarchaeia	Hydrothermarchaeales	uncultured archaeon
AF154100.1.1476	Bacteria	Chloroflexi	Anaerolineae	Anaerolineales	Anaerolineaceae	uncultured	uncultured hydrocarbon seep bacterium GCA112
AF154104.1.1474	Bacteria	Chloroflexi	Anaerolineae	Anaerolineales	Anaerolineaceae	uncultured	uncultured hydrocarbon seep bacterium GCA004
AF354126.1.1456	Archaea	Halobacterota	ANME-1	ANME-1a	uncultured archaeon
AGZL01000037.1454.2938	Bacteria	Bacteroidota	Bacteroidia	Flavobacteriales	Flavobacteriaceae	Myroides	Myroides odoratimimus CCUG 12700
AJ535249.1.1619	Bacteria	Desulfobacterota	Desulfobacteria	Desulfobacterales	Desulfosarcinaceae	SEEP-SRB1	uncultured delta proteobacterium
AJ535253.1.1530	Bacteria	Sva0485	uncultured delta proteobacterium
AJ578088.1.1349	Archaea	Halobacterota	Methanosarcinia	Methanosarciniales	ANME-2a-2b	uncultured archaeon
AJ578127.1.1367	Archaea	Asgardarchaeota	Lokiarchaeia	uncultured archaeon
AJ704701.1.1470	Bacteria	Bacteroidota	Bacteroidia	Bacteroidales	Bacteroidetes BD2-2	uncultured Bacteroidetes bacterium
AJ745717.1.1502	Bacteria	Proteobacteria	Gammaproteobacteria	Methylococcales	Methylomonadaceae	Methyloprofundus	methanotrophic bacterial endosymbiont of Bathymodiolus sp.
AJ890141.1.1478	Archaea	Halobacterota	Methanosarcinia	Methanosarciniales	ANME-2c	uncultured archaeon
AJ966588.1.1528	Bacteria	Planctomycetota	Phycisphaerae	Phycisphaerales	Phycisphaeraceae	Urania-1B-19 marine sediment group	uncultured bacterium
AM229185.1.1526	Bacteria	Desulfobacterota	Desulfobacteria	Desulfobacterales	Desulfosarcinaceae	SEEP-SRB1	uncultured bacterium
AM229194.1.1524	Bacteria	Desulfobacterota	Dissulfuribacteria	Dissulfuribacterales	Dissulfuribacteraceae	uncultured	uncultured bacterium
AM229197.1.1535	Bacteria	Desulfobacterota	Desulfobacteria	Desulfatiglandales	Desulfatiglandaceae	Desulfatiglans	uncultured bacterium
AM229210.1.1505	Bacteria	Aerophobota	Aerophobia	Aerophobales	uncultured bacterium
AM229249.1.1343	Archaea	Thermoplasmatota	Thermoplasmata	uncultured	uncultured euryarchaeote
AM270417.18217.19715	Bacteria	Proteobacteria	Alphaproteobacteria	Rhodospirillales	Magnetospiraceae	uncultured	uncultured organism
AM745139.1.1461	Bacteria	Chloroflexi	Anaerolineae	SBR1031	uncultured bacterium
AM745159.1.1517	Bacteria	Latescibacterota	Latescibacteria	Latescibacterales	Latescibacteraceae	uncultured bacterium
AM746077.1.1548	Bacteria	Caldatribacteriota	JS1	uncultured Candidatus Atribacteria bacterium
AM746084.1.1530	Bacteria	Desulfobacterota	Desulfobacteria	Desulfobacterales	uncultured	uncultured delta proteobacterium
AM882598.1.1523	Bacteria	Desulfobacterota	Desulfobacteria	Desulfobacterales	Desulfosarcinaceae	Sva0081 sediment group	uncultured delta proteobacterium
AM997335.1.1479	Bacteria	Chloroflexi	Dehalococcoidia	SAR202 clade	uncultured deep-sea bacterium
AM997825.1.1502	Bacteria	Proteobacteria	Gammaproteobacteria	JTB23	uncultured deep-sea bacterium
ASMP01000002.125551.126982	Archaea	Nanoarchaeota	Nanoarchaeia	Woesearchaeales	SCGC AAA011-D5	Nanoarchaeota archaeon SCGC AAA011-D5
ASOB01000010.551.2094	Bacteria	Acetothermia	Acetothermiia	Acetothermia bacterium SCGC AAA255-C06
AWNX01000092.8321.9853	Bacteria	Cloacimonadota	Cloacimonadia	MSBL2	Cloacimonetes bacterium JGI OTU-1
AY375083.1.1507	Bacteria	Acidobacteriota	Subgroup 21	uncultured bacterium
AY375087.1.1492	Bacteria	NB1-j	uncultured bacterium
AY375137.1.1520	Bacteria	Myxococcota	bacteriap25	uncultured bacterium
AY377658.1.1798	Eukaryota	Amorphea	Obazoa	Opisthokonta	Holozoa	Choanozoa	Metazoa
AY542195.1.1344	Bacteria	Chloroflexi	Anaerolineae	Anaerolineales	Anaerolineaceae	uncultured	uncultured Chloroflexi bacterium
AY592152.1.1238	Bacteria	Acidobacteriota	Subgroup 21	uncultured bacterium
AY592173.1.1218	Bacteria	Chloroflexi	Anaerolineae	Anaerolineales	Anaerolineaceae	uncultured	uncultured bacterium
AY592385.1.1266	Bacteria	Chloroflexi	Anaerolineae	SBR1031	uncultured bacterium
AY714817.10979.12458	Archaea	Halobacterota	ANME-1	ANME-1a	uncultured archaeon GZfos12E1
AY771959.1.1521	Bacteria	Desulfobacterota	Syntrophobacteria	Syntrophobacterales	uncultured	uncultured delta proteobacterium
CABX01000153.6.1238	Eukaryota	SAR	Stramenopiles	Incertae Sedis	Blastocystis	Blastocystis hominis
CEUC01125807.1.1329	Archaea	Nanoarchaeota	Nanoarchaeia	Woesearchaeales	marine metagenome
CFFF01000203.442.2194	Bacteria	Firmicutes	Bacilli	Lactobacillales	Streptococcaceae	Streptococcus	Streptococcus pneumoniae
CFFF01000203.442.2194_m04	Bacteria	Firmicutes	Bacilli	Lactobacillales	Streptococcaceae	Streptococcus	Streptococcus pneumoniae
CFFF01000203.442.2194_m05	Bacteria	Firmicutes	Bacilli	Lactobacillales	Streptococcaceae	Streptococcus	Streptococcus pneumoniae
CFFF01000203.442.2194_m10	Bacteria	Firmicutes	Bacilli	Lactobacillales	Streptococcaceae	Streptococcus	Streptococcus pneumoniae
CFFF01000203.442.2194_m14	Bacteria	Firmicutes	Bacilli	Lactobacillales	Streptococcaceae	Streptococcus	Streptococcus pneumoniae
CFFF01000203.442.2194_m62	Bacteria	Firmicutes	Bacilli	Lactobacillales	Streptococcaceae	Streptococcus	Streptococcus pneumoniae
CFFF01000203.442.2194_m63	Bacteria	Firmicutes	Bacilli	Lactobacillales	Streptococcaceae	Streptococcus	Streptococcus pneumoniae
CP032090.1474875.1476417	Bacteria	Proteobacteria	Gammaproteobacteria	Alteromonadales	Pseudoalteromonadaceae	Pseudoalteromonas	Pseudoalteromonas donghaensis
CR937007.10391.11860	Archaea	Halobacterota	ANME-1	ANME-1b	uncultured archaeon
CR937011.18877.20360	Archaea	Halobacterota	Methanosarcinia	Methanosarciniales	Methanosarcinaceae	ANME-3	uncultured archaeon
CVKP01000051.3319.4841	Bacteria	Firmicutes	Bacilli	Lactobacillales	Streptococcaceae	Streptococcus	Streptococcus pneumoniae
DQ007537.1.1531	Bacteria	NB1-j	uncultured bacterium
DQ007537.1.1531_m01	Bacteria	NB1-j	uncultured bacterium
DQ058814.1.1353	Archaea	Asgardarchaeota	Lokiarchaeia	uncultured archaeon
DQ234241.1.1543	Bacteria	Proteobacteria	Gammaproteobacteria	Ectothiorhodospirales	Thioalkalispiraceae	Thioalkalispira-Sulfurivermis	uncultured gamma proteobacterium
DQ395063.1.1519	Bacteria	Desulfobacterota	Desulfobacteria	Desulfobacterales	Desulfosarcinaceae	Sva0081 sediment group	uncultured delta proteobacterium
DQ395391.1.1528	Bacteria	Planctomycetota	Planctomycetes	Pirellulales	Pirellulaceae	Pir4 lineage	uncultured organism
DQ521820.1.1432	Bacteria	Actinobacteriota	Coriobacteriia	OPB41	uncultured bacterium
DQ522929.1.1357	Archaea	Thermoplasmatota	Thermoplasmata	SG8-5	uncultured archaeon
DQ640150.1.1377	Archaea	Thermoplasmatota	Thermoplasmata	Marine Benthic Group D and DHVEG-1	uncultured archaeon
DQ640152.1.1365	Archaea	Thermoplasmatota	Thermoplasmata	Marine Benthic Group D and DHVEG-1	uncultured archaeon
EF125454.1.1517	Bacteria	Proteobacteria	Gammaproteobacteria	Nitrosococcales	Nitrosococcaceae	SZB85	uncultured bacterium
EF208679.1.1466	Bacteria	Proteobacteria	Alphaproteobacteria	Defluviicoccales	Defluviicoccaceae	Defluviicoccus	uncultured bacterium
EF602039.1.1530	Bacteria	Planctomycetota	Brocadiae	Brocadiales	Scalinduaceae	Candidatus Scalindua	Candidatus Scalindua marina
EF602485.1.1200	Bacteria	Cloacimonadota	Cloacimonadia	Cloacimonadales	MSBL8	uncultured bacterium
EF687247.1.1366	Bacteria	Proteobacteria	Gammaproteobacteria	Methylococcales	Methylomonadaceae	Milano-WF1B-42	uncultured bacterium
EU048626.1.1494	Bacteria	Planctomycetota	Brocadiae	Brocadiales	Scalinduaceae	Candidatus Scalindua	uncultured bacterium
EU048677.1.1484	Bacteria	Zixibacteria	uncultured bacterium
EU048678.1.1483	Bacteria	Marinimicrobia (SAR406 clade)	uncultured bacterium
EU050852.1.1473	Bacteria	NB1-j	uncultured delta proteobacterium
EU050895.1.1397	Bacteria	Bacteroidota	Bacteroidia	Flavobacteriales	Flavobacteriaceae	Aquibacter	uncultured bacterium
EU050918.1.1378	Bacteria	Fusobacteriota	Fusobacteriia	Fusobacteriales	Fusobacteriaceae	Psychrilyobacter	uncultured bacterium
EU181466.1.1537	Bacteria	Desulfobacterota	Desulfobacteria	Desulfatiglandales	Desulfatiglandaceae	Desulfatiglans	uncultured bacterium
EU181480.1.1492	Bacteria	Acidobacteriota	Aminicenantia	Aminicenantales	uncultured bacterium
EU181495.1.1530	Bacteria	Planctomycetota	Phycisphaerae	MSBL9	SG8-4	uncultured bacterium
EU286989.1.1503	Bacteria	Proteobacteria	Alphaproteobacteria	uncultured	uncultured bacterium
EU287178.1.1517	Bacteria	Acidobacteriota	Subgroup 22	uncultured bacterium
EU373905.1.1521	Bacteria	Myxococcota	bacteriap25	uncultured delta proteobacterium
EU374070.1.1525	Bacteria	Gemmatimonadota	PAUC43f marine benthic group	uncultured bacterium
EU385676.1.1473	Bacteria	Acidobacteriota	Aminicenantia	Aminicenantales	uncultured bacterium
EU385691.1.1442	Bacteria	Chloroflexi	Dehalococcoidia	FW22	uncultured bacterium
EU385701.1.1485	Bacteria	Planctomycetota	Phycisphaerae	MSBL9	L21-RPul-D3	uncultured bacterium
EU385817.1.1472	Bacteria	Planctomycetota	Phycisphaerae	CCM11a	uncultured bacterium
EU385864.1.1455	Bacteria	Actinobacteriota	Coriobacteriia	CG2-30-50-142	uncultured bacterium
EU385884.1.1450	Bacteria	Planctomycetota	Planctomycetes	Pirellulales	Pirellulaceae	Pir4 lineage	uncultured bacterium
EU385931.1.1481	Bacteria	CK-2C2-2	uncultured bacterium
EU385949.1.1427	Bacteria	Chloroflexi	Anaerolineae	Ardenticatenales	uncultured	uncultured bacterium
EU386054.1.1455	Bacteria	Planctomycetota	Planctomycetes	Pirellulales	Pirellulaceae	uncultured	uncultured bacterium
EU386055.1.1479	Bacteria	Planctomycetota	Phycisphaerae	Phycisphaerales	AKAU3564 sediment group	uncultured bacterium
EU488439.1.1472	Bacteria	Chloroflexi	Anaerolineae	uncultured	uncultured bacterium
EU488464.1.1436	Bacteria	Chloroflexi	Dehalococcoidia	MSBL5	uncultured bacterium
EU491096.1.1469	Bacteria	Chloroflexi	Anaerolineae	Anaerolineales	Anaerolineaceae	uncultured	uncultured bacterium
EU491346.1.1524	Bacteria	Methylomirabilota	Methylomirabilia	Methylomirabilales	Methylomirabilaceae	wb1-A12	uncultured bacterium
EU622292.1.1534	Bacteria	Fermentibacterota	Fermentibacteria	Fermentibacterales	Fermentibacteraceae	uncultured bacterium
EU686592.22879.24359	Bacteria	Proteobacteria	Alphaproteobacteria	Rhodospirillales	Magnetospiraceae	uncultured	uncultured bacterium AD12-C5
EU734974.1.1518	Bacteria	NB1-j	uncultured bacterium
EU925834.1.1522	Bacteria	NB1-j	uncultured bacterium
EU925879.1.1487	Bacteria	Bacteroidota	Bacteroidia	Flavobacteriales	Flavobacteriaceae	Actibacter	uncultured bacterium
EU925896.1.1520	Bacteria	Proteobacteria	Gammaproteobacteria	Gammaproteobacteria Incertae Sedis	Unknown Family	uncultured	uncultured bacterium
FJ202097.1.1460	Bacteria	Verrucomicrobiota	Lentisphaeria	P.palmC41	uncultured bacterium
FJ205240.1.1442	Bacteria	Planctomycetota	Phycisphaerae	Phycisphaerales	Phycisphaeraceae	Urania-1B-19 marine sediment group	uncultured planctomycete
FJ264582.1.1475	Bacteria	Chloroflexi	Anaerolineae	Anaerolineales	Anaerolineaceae	uncultured	uncultured bacterium
FJ264744.1.1533	Bacteria	Planctomycetota	Phycisphaerae	Pla1 lineage	uncultured bacterium
FJ264745.1.1488	Bacteria	Bacteroidota	Bacteroidia	Flavobacteriales	Flavobacteriaceae	uncultured	uncultured bacterium
FJ416101.1.1472	Bacteria	Planctomycetota	Phycisphaerae	Phycisphaerales	Phycisphaeraceae	Urania-1B-19 marine sediment group	uncultured bacterium
FJ487455.1.1433	Archaea	Crenarchaeota	Nitrososphaeria	Marine Benthic Group A	uncultured crenarchaeote
FJ487501.1.1366	Archaea	Crenarchaeota	Nitrososphaeria	Nitrosopumilales	Nitrosopumilaceae	uncultured marine group I thaumarchaeote
FJ487527.1.1439	Archaea	Crenarchaeota	Nitrososphaeria	Nitrosopumilales	Nitrosopumilaceae	uncultured marine group I thaumarchaeote
FJ487533.1.1425	Archaea	Crenarchaeota	Nitrososphaeria	Nitrosopumilales	Nitrosopumilaceae	uncultured marine group I thaumarchaeote
FJ497619.1.1466	Bacteria	Proteobacteria	Gammaproteobacteria	Ectothiorhodospirales	Thioalkalispiraceae	Thiohalophilus	uncultured gamma proteobacterium
FJ545469.1.1504	Bacteria	Chloroflexi	Anaerolineae	Anaerolineales	Anaerolineaceae	uncultured	uncultured bacterium
FJ545492.1.1519	Bacteria	Chloroflexi	Anaerolineae	Anaerolineales	Anaerolineaceae	uncultured	uncultured bacterium
FJ545580.1.1560	Bacteria	Desulfobacterota	Syntrophobacteria	Syntrophobacterales	uncultured	uncultured bacterium
FJ545582.1.1550	Bacteria	Desulfobacterota	Desulfobulbia	Desulfobulbales	Desulfobulbaceae	uncultured	uncultured bacterium
FJ545584.1.1491	Bacteria	Proteobacteria	Alphaproteobacteria	Kiloniellales	Kiloniellaceae	uncultured	uncultured bacterium
FJ712365.1.1444	Archaea	Halobacterota	Methanosarcinia	Methanosarciniales	Methanosarcinaceae	ANME-3	uncultured archaeon
FJ712488.1.1517	Bacteria	Acidobacteriota	Aminicenantia	Aminicenantales	uncultured bacterium
FJ712489.1.1459	Bacteria	WS2	uncultured bacterium
FJ712513.1.1498	Bacteria	Proteobacteria	Gammaproteobacteria	Milano-WF1B-44	uncultured bacterium
FJ712518.1.1496	Bacteria	Bacteroidota	Ignavibacteria	Ignavibacteriales	Melioribacteraceae	IheB3-7	uncultured bacterium
FJ712540.1.1472	Bacteria	Proteobacteria	Gammaproteobacteria	B2M28	uncultured bacterium
FJ712541.1.1499	Bacteria	Proteobacteria	Gammaproteobacteria	Chromatiales	Sedimenticolaceae	uncultured	uncultured bacterium
FJ712560.1.1409	Bacteria	Proteobacteria	Gammaproteobacteria	Methylococcales	Methylomonadaceae	Marine Methylotrophic Group 2	uncultured bacterium
FJ712617.1.1463	Bacteria	Chloroflexi	Dehalococcoidia	Sh765B-AG-111	uncultured bacterium
FJ712617.1.1463_m02	Bacteria	Chloroflexi	Dehalococcoidia	Sh765B-AG-111	uncultured bacterium
FJ712617.1.1463_m03	Bacteria	Chloroflexi	Dehalococcoidia	Sh765B-AG-111	uncultured bacterium
FJ712617.1.1463_m05	Bacteria	Chloroflexi	Dehalococcoidia	Sh765B-AG-111	uncultured bacterium
FJ712617.1.1463_m06	Bacteria	Chloroflexi	Dehalococcoidia	Sh765B-AG-111	uncultured bacterium
FJ712617.1.1463_m09	Bacteria	Chloroflexi	Dehalococcoidia	Sh765B-AG-111	uncultured bacterium
FJ746217.1.1375	Bacteria	Patescibacteria	WWE3	uncultured bacterium
FJ746332.1.1468	Bacteria	Planctomycetota	Phycisphaerae	CCM11a	uncultured bacterium
FJ792196.1.1408	Bacteria	Acetothermia	Acetothermiia	uncultured bacterium
FJ813543.1.1651	Bacteria	Patescibacteria	Parcubacteria	CG1-02-42-13	uncultured bacterium
FJ873342.1.1360	Bacteria	Proteobacteria	Alphaproteobacteria	Rhodospirillales	Magnetospiraceae	uncultured	uncultured bacterium
FJ873349.1.1440	Bacteria	Acetothermia	Acetothermiia	uncultured bacterium
FM165232.1.1536	Bacteria	Verrucomicrobiota	Kiritimatiellae	Kiritimatiellales	Kiritimatiellaceae	R76-B128	uncultured bacterium
FM179905.1.1521	Bacteria	Marinimicrobia (SAR406 clade)	uncultured bacterium
FN396662.1.1428	Bacteria	Desulfobacterota	Desulfobulbia	Desulfobulbales	Desulfobulbaceae	Desulfobulbus	uncultured marine bacterium
FN397815.1.1438	Bacteria	Proteobacteria	Gammaproteobacteria	Ectothiorhodospirales	Thioalkalispiraceae	Thiohalophilus	uncultured gamma proteobacterium
FN428818.1.1348	Archaea	Euryarchaeota	Thermococci	Methanofastidiosales	uncultured	uncultured archaeon
FN549937.1.1532	Bacteria	Chloroflexi	Anaerolineae	Anaerolineales	Anaerolineaceae	uncultured	uncultured bacterium
FN553470.1.1474	Bacteria	Chloroflexi	Dehalococcoidia	SAR202 clade	uncultured sediment bacterium
FN553506.1.1517	Bacteria	NB1-j	uncultured sediment bacterium
FN820301.1.1458	Bacteria	Patescibacteria	Parcubacteria	Candidatus Portnoybacteria	uncultured bacterium
FPLS01034868.16.1501	Bacteria	Proteobacteria	Alphaproteobacteria	Elsterales	uncultured	metagenome
FUWD013153925.49.1511	Bacteria	Patescibacteria	Parcubacteria	metagenome
FUWD013204251.116.1680	Bacteria	Verrucomicrobiota	Chlamydiae	LD1-PA32	metagenome
GQ143793.1.1543	Bacteria	Planctomycetota	Phycisphaerae	MSBL9	SG8-4	uncultured bacterium
GQ143799.1.1492	Bacteria	Planctomycetota	Phycisphaerae	Phycisphaerales	Phycisphaeraceae	Urania-1B-19 marine sediment group	uncultured bacterium
GQ246340.1.1516	Bacteria	Latescibacterota	uncultured bacterium
GQ246366.1.1520	Bacteria	Latescibacterota	Latescibacteria	Latescibacterales	Latescibacteraceae	uncultured bacterium
GQ246407.1.1501	Bacteria	Proteobacteria	Gammaproteobacteria	Ectothiorhodospirales	Ectothiorhodospiraceae	uncultured	uncultured bacterium
GQ246419.1.1477	Bacteria	Chloroflexi	Anaerolineae	Anaerolineales	Anaerolineaceae	uncultured	uncultured bacterium
GQ356936.1.1504	Bacteria	Proteobacteria	Gammaproteobacteria	Thiotrichales	Thiotrichaceae	uncultured	uncultured bacterium
GQ356967.1.1513	Bacteria	Acidobacteriota	Aminicenantia	Aminicenantales	uncultured bacterium
GQ357031.1.1483	Bacteria	Chloroflexi	Anaerolineae	Anaerolineales	Anaerolineaceae	uncultured	uncultured bacterium
GQ472825.1.1473	Bacteria	Chloroflexi	Anaerolineae	Anaerolineales	Anaerolineaceae	uncultured	uncultured Chloroflexi bacterium
GQ850570.1.1435	Bacteria	Patescibacteria	Microgenomatia	Candidatus Woesebacteria	uncultured bacterium
GU190973.1.1402	Archaea	Aenigmarchaeota	Deep Sea Euryarchaeotic Group(DSEG)	uncultured archaeon
GU302440.1.1532	Bacteria	Desulfobacterota	Desulfobacteria	Desulfatiglandales	Desulfatiglandaceae	Desulfatiglans	uncultured bacterium
GU302442.1.1531	Bacteria	Desulfobacterota	Desulfobacteria	Desulfobacterales	Desulfosarcinaceae	SEEP-SRB1	uncultured bacterium
GU302443.1.1454	Bacteria	Chloroflexi	Dehalococcoidia	GIF9	AB-539-J10	uncultured bacterium
GU302446.1.1505	Bacteria	Proteobacteria	Gammaproteobacteria	AT-s16	uncultured bacterium
GU302450.1.1502	Bacteria	Proteobacteria	Gammaproteobacteria	B2M28	uncultured bacterium
GU302492.1.1525	Bacteria	Latescibacterota	uncultured bacterium
GU362959.1.1439	Bacteria	Desulfobacterota	Syntrophobacteria	Syntrophobacterales	uncultured	uncultured bacterium
GU362959.1.1439_m04	Bacteria	Desulfobacterota	Syntrophobacteria	Syntrophobacterales	uncultured	uncultured bacterium
GU363004.1.1456	Bacteria	Planctomycetota	Planctomycetes	Pirellulales	Pirellulaceae	Rhodopirellula	uncultured bacterium
GU363011.1.1369	Bacteria	Chloroflexi	Dehalococcoidia	S085	uncultured bacterium
GU363062.1.1265	Archaea	Thermoplasmatota	Thermoplasmata	uncultured	uncultured archaeon
GU553522.1.1533	Archaea	Asgardarchaeota	Lokiarchaeia	uncultured archaeon
GU553635.1.1408	Archaea	Euryarchaeota	Thermococci	Methanofastidiosales	uncultured	uncultured archaeon
GU553717.1.1497_m04	Archaea	Euryarchaeota	Thermococci	Methanofastidiosales	uncultured	uncultured archaeon
GU553717.1.1497_m05	Archaea	Euryarchaeota	Thermococci	Methanofastidiosales	uncultured	uncultured archaeon
GU553717.1.1497_m08	Archaea	Euryarchaeota	Thermococci	Methanofastidiosales	uncultured	uncultured archaeon
GU553717.1.1497_m15	Archaea	Euryarchaeota	Thermococci	Methanofastidiosales	uncultured	uncultured archaeon
GU553717.1.1497_m16	Archaea	Euryarchaeota	Thermococci	Methanofastidiosales	uncultured	uncultured archaeon
GU584665.1.1413	Bacteria	Calditrichota	Calditrichia	Calditrichales	Calditrichaceae	uncultured bacterium
GU982760.1.1243	Bacteria	Desulfobacterota	Desulfobacteria	Desulfobacterales	Desulfosarcinaceae	Sva0081 sediment group	uncultured bacterium
HF922234.1.1361	Archaea	Halobacterota	Methanosarcinia	Methanosarciniales	ANME-2a-2b	uncultured archaeon
HF922245.1.1365	Archaea	Crenarchaeota	Bathyarchaeia	uncultured archaeon
HF922318.1.1499	Bacteria	Actinobacteriota	Actinobacteria	Propionibacteriales	Propionibacteriaceae	uncultured	uncultured bacterium
HF922326.1.1512	Bacteria	Chloroflexi	Anaerolineae	Anaerolineales	Anaerolineaceae	uncultured	uncultured bacterium
HQ153903.1.1369	Bacteria	Planctomycetota	Planctomycetes	Pirellulales	Pirellulaceae	Pir4 lineage	uncultured bacterium
HQ405615.1.1484	Bacteria	Bacteroidota	Bacteroidia	Sphingobacteriales	Lentimicrobiaceae	bacterium enrichment culture clone AOM-SR-B3
HQ588494.1.1351	Bacteria	Chloroflexi	Anaerolineae	SBR1031	uncultured bacterium
HQ588538.1.1364	Bacteria	Chloroflexi	Anaerolineae	Anaerolineales	Anaerolineaceae	Pelolinea	uncultured bacterium
HQ588540.1.1409	Bacteria	Zixibacteria	uncultured bacterium
HQ588546.1.1355	Bacteria	Chloroflexi	Anaerolineae	SBR1031	uncultured bacterium
HQ588550.1.1516	Bacteria	Actinobacteriota	WCHB1-81	uncultured bacterium
HQ588552.1.1461	Bacteria	Chloroflexi	Anaerolineae	SBR1031	uncultured bacterium
HQ588586.1.1519	Bacteria	Acidobacteriota	Aminicenantia	Aminicenantales	uncultured bacterium
HQ588600.1.1404	Bacteria	Zixibacteria	uncultured bacterium
HQ588609.1.1423	Bacteria	TA06	uncultured bacterium
HQ588621.1.1417	Bacteria	Poribacteria	uncultured bacterium
HQ588635.1.1440	Archaea	Crenarchaeota	Nitrososphaeria	Nitrosopumilales	Nitrosopumilaceae	uncultured archaeon
HQ588671.1.1446	Archaea	Halobacterota	Methanosarcinia	Methanosarciniales	Methanoperedenaceae	uncultured archaeon
HQ673034.1.1523	Bacteria	Gemmatimonadota	BD2-11 terrestrial group	uncultured bacterium
JF268420.1.1367	Archaea	Halobacterota	Methanosarcinia	Methanosarciniales	Methanosarcinaceae	uncultured	uncultured archaeon
JF268423.1.1368	Archaea	Halobacterota	Methanosarcinia	Methanosarciniales	Methanosarcinaceae	Methanococcoides	uncultured archaeon
JF344559.1.1521	Bacteria	Desulfobacterota	Desulfobacteria	Desulfobacterales	Desulfosarcinaceae	Desulfatirhabdium	uncultured delta proteobacterium
JF495273.1.1400	Bacteria	Campilobacterota	Campylobacteria	Campylobacterales	Sulfurovaceae	Sulfurovum	uncultured bacterium
JF495280.1.1523	Bacteria	Planctomycetota	Phycisphaerae	MSBL9	SG8-4	uncultured bacterium
JF495334.1.1532	Bacteria	Desulfobacterota	Dissulfuribacteria	Dissulfuribacterales	Dissulfuribacteraceae	uncultured	uncultured bacterium
JF495334.1.1532_m02	Bacteria	Desulfobacterota	Dissulfuribacteria	Dissulfuribacterales	Dissulfuribacteraceae	uncultured	uncultured bacterium
JF495335.1.1547	Bacteria	Desulfobacterota	Dissulfuribacteria	Dissulfuribacterales	Dissulfuribacteraceae	uncultured	uncultured bacterium
JF495347.1.1533	Bacteria	CK-2C2-2	uncultured bacterium
JF747624.1.1521	Bacteria	Poribacteria	uncultured bacterium
JF747636.1.1379	Bacteria	Planctomycetota	Brocadiae	Brocadiales	GWA2-50-13	uncultured bacterium
JF747691.1.1537	Bacteria	Planctomycetota	Brocadiae	Brocadiales	Scalinduaceae	Candidatus Scalindua	uncultured bacterium
JF809759.1.1460	Bacteria	Proteobacteria	Gammaproteobacteria	MBMPE27	uncultured bacterium
JN517069.1.1379	Bacteria	Actinobacteriota	WCHB1-81	uncultured organism
JN615848.1.1324	Bacteria	Proteobacteria	Alphaproteobacteria	Rhizobiales	Methyloligellaceae	uncultured	uncultured bacterium
JN860335.1.1533_m20	Bacteria	Proteobacteria	Alphaproteobacteria	Rhizobiales	Methyloligellaceae	uncultured	uncultured bacterium
JN860335.1.1533_m21	Bacteria	Proteobacteria	Alphaproteobacteria	Rhizobiales	Methyloligellaceae	uncultured	uncultured bacterium
JN860335.1.1533_m22	Bacteria	Proteobacteria	Alphaproteobacteria	Rhizobiales	Methyloligellaceae	uncultured	uncultured bacterium
JN860335.1.1533_m28	Bacteria	Proteobacteria	Alphaproteobacteria	Rhizobiales	Methyloligellaceae	uncultured	uncultured bacterium
JN860335.1.1533_m30	Bacteria	Proteobacteria	Alphaproteobacteria	Rhizobiales	Methyloligellaceae	uncultured	uncultured bacterium
JN860335.1.1533_m31	Bacteria	Proteobacteria	Alphaproteobacteria	Rhizobiales	Methyloligellaceae	uncultured	uncultured bacterium
JN860384.1.1487	Bacteria	Actinobacteriota	Acidimicrobiia	Actinomarinales	uncultured	uncultured actinobacterium
JN860396.1.1488	Bacteria	Nitrospinota	P9X2b3D02	uncultured Nitrospinaceae bacterium
JN874183.1.1475	Bacteria	Campilobacterota	Campylobacteria	Campylobacterales	Sulfurimonadaceae	Sulfurimonas	uncultured bacterium
JN886849.1.1485	Bacteria	SAR324 clade(Marine group B)	uncultured delta proteobacterium
JN886854.1.1503	Bacteria	Nitrospirota	Nitrospiria	Nitrospirales	Nitrospiraceae	Nitrospira	uncultured Nitrospira sp.
JN886892.1.1521	Bacteria	Acidobacteriota	Subgroup 22	uncultured Acidobacteria bacterium
JN977151.1.1551	Bacteria	Latescibacterota	Latescibacteria	Latescibacterales	Latescibacteraceae	uncultured bacterium
JN977152.1.1497	Bacteria	Proteobacteria	Alphaproteobacteria	Kiloniellales	Kiloniellaceae	uncultured	uncultured bacterium
JN977189.1.1514	Bacteria	Nitrospinota	Nitrospinia	Nitrospinales	Nitrospinaceae	Nitrospina	uncultured bacterium
JN977209.1.1502	Bacteria	Proteobacteria	Gammaproteobacteria	Ectothiorhodospirales	Ectothiorhodospiraceae	Thiogranum	uncultured bacterium
JN977228.1.1533	Bacteria	Proteobacteria	Gammaproteobacteria	Nitrosococcales	Nitrosococcaceae	AqS1	uncultured bacterium
JN977262.1.1554	Bacteria	Desulfobacterota	Desulfobulbia	Desulfobulbales	Desulfobulbaceae	uncultured	uncultured bacterium
JN977385.1.1480	Bacteria	Proteobacteria	Alphaproteobacteria	Rhizobiales	Rhizobiaceae	Pseudahrensia	uncultured bacterium
JQ036279.1.1474	Bacteria	Chloroflexi	Dehalococcoidia	GIF9	AB-539-J10	uncultured bacterium
JQ085819.9125.10670	Bacteria	NB1-j	uncultured bacterium W4-39b
JQ085822.18209.19730	Bacteria	Dadabacteria	Dadabacteriia	Dadabacteriales	uncultured bacterium W5-15b
JQ287477.1.1521	Bacteria	Proteobacteria	Gammaproteobacteria	Thiomicrospirales	Thiomicrospiraceae	endosymbionts	uncultured bacterium
JQ580296.1.1492	Bacteria	Planctomycetota	Phycisphaerae	CCM11a	uncultured planctomycete
JQ580460.1.1518	Bacteria	Actinobacteriota	WCHB1-81	uncultured actinobacterium
JQ586289.1.1491	Bacteria	Actinobacteriota	Acidimicrobiia	Actinomarinales	uncultured	uncultured bacterium
JQ586294.1.1524	Bacteria	Desulfobacterota	Desulfobulbia	Desulfobulbales	Desulfobulbaceae	uncultured	uncultured bacterium
JQ586318.1.1522	Bacteria	Desulfobacterota	Desulfobacteria	Desulfobacterales	Desulfosarcinaceae	Sva0081 sediment group	uncultured bacterium
JQ612375.1.1500	Bacteria	Acidobacteriota	Subgroup 21	uncultured bacterium
JQ815959.1.1402	Archaea	Hydrothermarchaeota	Hydrothermarchaeia	Hydrothermarchaeales	uncultured archaeon
JQ816404.1.1388	Bacteria	Patescibacteria	Microgenomatia	Candidatus Woesebacteria	uncultured bacterium
JQ816545.1.1430	Archaea	Asgardarchaeota	Heimdallarchaeia	uncultured archaeon
JQ816612.1.1330	Bacteria	Planctomycetota	Phycisphaerae	MSBL9	SG8-4	uncultured bacterium
JQ816979.1.1477	Bacteria	Spirochaetota	Spirochaetia	Spirochaetales	Spirochaetaceae	Spirochaeta	uncultured bacterium
JQ817153.1.1466	Bacteria	Actinobacteriota	RBG-16-55-12	uncultured bacterium
JQ817427.1.1559	Bacteria	Chloroflexi	Anaerolineae	Anaerolineales	Anaerolineaceae	uncultured	uncultured bacterium
JQ925060.1.1519	Bacteria	Cloacimonadota	Cloacimonadia	Cloacimonadales	MSBL8	uncultured bacterium
JQ925076.1.1500	Bacteria	Fibrobacterota	Chitinivibrionia	uncultured	uncultured bacterium
JQ925078.1.1530	Bacteria	Planctomycetota	Phycisphaerae	Phycisphaerales	AKAU3564 sediment group	uncultured bacterium
JQ925097.1.1485	Bacteria	Bacteroidota	Bacteroidia	Sphingobacteriales	Lentimicrobiaceae	uncultured bacterium
JQ989629.1.1422	Archaea	Asgardarchaeota	Odinarchaeia	uncultured archaeon
JQ989630.1.1426	Archaea	Asgardarchaeota	Lokiarchaeia	uncultured archaeon
JQ989638.1.1405	Archaea	Asgardarchaeota	Odinarchaeia	uncultured archaeon
JX000625.1.1488	Bacteria	Desulfobacterota	Dissulfuribacteria	Dissulfuribacterales	Dissulfuribacteraceae	SEEP-SRB2	uncultured bacterium
JX000642.1.1488	Bacteria	Desulfobacterota	Dissulfuribacteria	Dissulfuribacterales	Dissulfuribacteraceae	uncultured	uncultured bacterium
JX000660.1.1489	Bacteria	Desulfobacterota	Desulfobacteria	Desulfobacterales	Desulfosarcinaceae	SEEP-SRB1	uncultured bacterium
JX000828.1.1238	Archaea	Thermoplasmatota	Thermoplasmata	Marine Benthic Group D and DHVEG-1	uncultured archaeon
JX000947.1.1385	Bacteria	Patescibacteria	Microgenomatia	Candidatus Woesebacteria	uncultured bacterium
JX105633.1.1422	Bacteria	Campilobacterota	Desulfurellia	Desulfurellales	Desulfurellaceae	Desulfurella	uncultured bacterium
JX225744.1.1520	Bacteria	Desulfobacterota	Desulfobacteria	Desulfobacterales	Desulfosarcinaceae	uncultured	uncultured bacterium
JX226775.1.1519	Bacteria	NB1-j	uncultured bacterium
JX226797.1.1507	Bacteria	Planctomycetota	Phycisphaerae	C86	uncultured bacterium
JX226805.1.1458	Bacteria	Proteobacteria	Alphaproteobacteria	Kordiimonadales	Kordiimonadaceae	Kordiimonas	uncultured bacterium
JX227002.1.1501	Bacteria	Proteobacteria	Gammaproteobacteria	Steroidobacterales	Woeseiaceae	Woeseia	uncultured bacterium
JX227205.1.1520	Bacteria	Proteobacteria	Gammaproteobacteria	EPR3968-O8a-Bc78	uncultured bacterium
JX227283.1.1519	Bacteria	Planctomycetota	OM190	uncultured bacterium
JX227435.1.1506	Bacteria	Proteobacteria	Gammaproteobacteria	MBMPE27	uncultured bacterium
JX227448.1.1506	Bacteria	Proteobacteria	Gammaproteobacteria	MBMPE27	uncultured bacterium
JX227466.1.1493	Bacteria	Actinobacteriota	Acidimicrobiia	Actinomarinales	uncultured	uncultured bacterium
JX227590.1.1490	Bacteria	Actinobacteriota	Acidimicrobiia	Actinomarinales	uncultured	uncultured bacterium
JX227621.1.1520	Bacteria	Proteobacteria	Gammaproteobacteria	AT-s2-59	uncultured bacterium
JX227630.1.1477	Bacteria	Proteobacteria	Alphaproteobacteria	Rhodobacterales	Rhodobacteraceae	uncultured	uncultured bacterium
JX227634.1.1489	Bacteria	Proteobacteria	Alphaproteobacteria	Defluviicoccales	uncultured	uncultured bacterium
JX227674.1.1519	Bacteria	NB1-j	uncultured bacterium
JX504490.1.1557	Bacteria	Desulfobacterota	Desulfobacteria	Desulfobacterales	Desulfosarcinaceae	SEEP-SRB1	uncultured bacterium
JX504490.1.1557_m01	Bacteria	Desulfobacterota	Desulfobacteria	Desulfobacterales	Desulfosarcinaceae	SEEP-SRB1	uncultured bacterium
KC470889.1.1485	Bacteria	Deferrisomatota	Defferrisomatia	Defferrisomatales	Defferrisomataceae	Deferrisoma	uncultured bacterium
KC470904.1.1528	Bacteria	Proteobacteria	Gammaproteobacteria	Methylococcales	Methylomonadaceae	Milano-WF1B-03	uncultured bacterium
KC631470.1.1533	Bacteria	Proteobacteria	Gammaproteobacteria	BD7-8	uncultured bacterium
KC631553.1.1487	Bacteria	Proteobacteria	Alphaproteobacteria	Rhizobiales	Methyloligellaceae	Methyloceanibacter	uncultured bacterium
KF440314.1.1458	Bacteria	Calditrichota	Calditrichia	Calditrichales	Calditrichaceae	Caldithrix	uncultured bacterium
KF440341.1.1439	Archaea	Thermoplasmatota	Thermoplasmata	Marine Benthic Group D and DHVEG-1	uncultured archaeon
KF596627.1.1480	Bacteria	Latescibacterota	uncultured bacterium
KF616807.1.1476	Bacteria	Acidobacteriota	Thermoanaerobaculia	Thermoanaerobaculales	Thermoanaerobaculaceae	Subgroup 10	uncultured bacterium
KF616821.1.1450	Bacteria	Chloroflexi	Anaerolineae	Thermoflexales	Thermoflexaceae	Thermoflexus	uncultured bacterium
KF799099.1.1500	Bacteria	Proteobacteria	Gammaproteobacteria	Cellvibrionales	Cellvibrionaceae	Aestuariicella	uncultured bacterium
KJ882017.1.1467	Archaea	Crenarchaeota	Nitrososphaeria	Marine Benthic Group A	uncultured archaeon
KM018905.1.1506	Bacteria	Nitrospirota	Nitrospiria	Nitrospirales	Nitrospiraceae	Nitrospira	uncultured Nitrospirae bacterium
KM019040.1.1517	Bacteria	Planctomycetota	Brocadiae	Brocadiales	Scalinduaceae	Candidatus Scalindua	uncultured planctomycete
KM071666.1.1494	Bacteria	Actinobacteriota	Acidimicrobiia	Actinomarinales	uncultured	uncultured bacterium
KM071677.1.1399	Bacteria	Chloroflexi	Dehalococcoidia	S085	uncultured bacterium
KM071696.1.1543	Bacteria	Planctomycetota	Phycisphaerae	S-70	uncultured bacterium
KM203441.1.1200	Bacteria	Chloroflexi	Anaerolineae	Anaerolineales	Anaerolineaceae	uncultured	uncultured bacterium
KM203454.1.1200	Bacteria	Actinobacteriota	Acidimicrobiia	Actinomarinales	uncultured	uncultured bacterium
KM203487.1.1200	Bacteria	Myxococcota	Polyangia	UASB-TL25	uncultured bacterium
KM203555.1.1200	Bacteria	Proteobacteria	Gammaproteobacteria	Cellvibrionales	Porticoccaceae	C1-B045	uncultured bacterium
KM278888.1.1486	Bacteria	Bacteroidota	Bacteroidia	Bacteroidales	Bacteroidetes BD2-2	uncultured bacterium
KM356210.1.1523	Bacteria	TA06	uncultured bacterium
KM356214.1.1525	Bacteria	Desulfobacterota	Desulfobacteria	Desulfobacterales	Desulfosarcinaceae	SEEP-SRB1	uncultured bacterium
KM356223.1.1483	Bacteria	Bacteroidota	Bacteroidia	Sphingobacteriales	Lentimicrobiaceae	uncultured bacterium
KM356249.1.1471	Bacteria	Patescibacteria	Parcubacteria	Candidatus Nealsonbacteria	uncultured bacterium
KM356252.1.1528	Bacteria	Acidobacteriota	Thermoanaerobaculia	Thermoanaerobaculales	Thermoanaerobaculaceae	Subgroup 23	uncultured bacterium
KM356271.1.1518	Bacteria	Acidobacteriota	Thermoanaerobaculia	Thermoanaerobaculales	Thermoanaerobaculaceae	Subgroup 23	uncultured bacterium
KM356283.1.1519	Bacteria	Proteobacteria	Gammaproteobacteria	UBA10353 marine group	uncultured bacterium
KM356284.1.1515	Bacteria	Latescibacterota	Latescibacteria	Latescibacterales	Latescibacteraceae	uncultured bacterium
KM356299.1.1459	Bacteria	Proteobacteria	Alphaproteobacteria	Rhodobacterales	Rhodobacteraceae	uncultured	uncultured bacterium
KM356300.1.1516	Bacteria	Proteobacteria	Gammaproteobacteria	uncultured	uncultured bacterium
KM356305.1.1496	Bacteria	Proteobacteria	Gammaproteobacteria	Methylococcales	Methylomonadaceae	Methyloprofundus	uncultured bacterium
KM356369.1.1409	Bacteria	Patescibacteria	Microgenomatia	Candidatus Pacebacteria	uncultured bacterium
KM356385.1.1454	Bacteria	Planctomycetota	Planctomycetes	Pirellulales	Pirellulaceae	Pir4 lineage	uncultured bacterium
KM356393.1.1434	Bacteria	Chloroflexi	Anaerolineae	Anaerolineales	Anaerolineaceae	Levilinea	uncultured bacterium
KM356407.1.1431	Bacteria	Chloroflexi	Anaerolineae	Anaerolineales	Anaerolineaceae	uncultured	uncultured bacterium
KM356500.1.1446	Bacteria	WS2	uncultured bacterium
KM356506.1.1502	Bacteria	Desulfobacterota	Desulfobacteria	Desulfobacterales	Desulfosarcinaceae	SEEP-SRB1	uncultured bacterium
KM356512.1.1475	Bacteria	Desulfobacterota	Desulfobacteria	Desulfobacterales	Desulfococcaceae	Desulfonema	uncultured bacterium
KM356515.1.1430	Bacteria	Chloroflexi	Anaerolineae	Thermoflexales	Thermoflexaceae	Thermoflexus	uncultured bacterium
KM356527.1.1452	Bacteria	Bacteroidota	Bacteroidia	Bacteroidales	Bacteroidetes BD2-2	uncultured bacterium
KM356545.1.1478	Bacteria	Acidobacteriota	Vicinamibacteria	Subgroup 9	uncultured bacterium
KM356637.1.1485	Bacteria	Desulfobacterota	Desulfobacteria	Desulfobacterales	Desulfosarcinaceae	SEEP-SRB1	uncultured bacterium
KM356649.1.1448	Bacteria	Bacteroidota	Bacteroidia	Sphingobacteriales	Lentimicrobiaceae	uncultured bacterium
KM356726.1.1449	Bacteria	Actinobacteriota	Acidimicrobiia	Actinomarinales	uncultured	uncultured bacterium
KM356754.1.1421	Bacteria	Patescibacteria	Parcubacteria	uncultured bacterium
KM356757.1.1460	Bacteria	Nitrospirota	Thermodesulfovibrionia	uncultured	uncultured bacterium
KM356758.1.1448	Bacteria	MBNT15	uncultured bacterium
KM356765.1.1480	Bacteria	Planctomycetota	Phycisphaerae	MSBL9	SG8-4	uncultured bacterium
KM454273.1.1417	Bacteria	Acidobacteriota	Subgroup 22	uncultured bacterium
KM454294.1.1397	Bacteria	Acidobacteriota	Acidobacteriae	Subgroup 2	uncultured bacterium
KM454310.1.1392	Bacteria	Proteobacteria	Alphaproteobacteria	Defluviicoccales	uncultured	uncultured bacterium
KP091098.1.1500	Bacteria	Proteobacteria	Gammaproteobacteria	Cellvibrionales	Halieaceae	Halioglobus	uncultured bacterium
KP091123.1.1497	Bacteria	Proteobacteria	Gammaproteobacteria	Cellvibrionales	Halieaceae	OM60(NOR5) clade	uncultured bacterium
KP091130.1.1459	Bacteria	Chloroflexi	Anaerolineae	SBR1031	uncultured bacterium
KP091159.1.1459	Bacteria	Chloroflexi	Anaerolineae	Anaerolineales	Anaerolineaceae	uncultured	uncultured bacterium
KP091168.1.1498	Bacteria	Bacteroidota	Ignavibacteria	Ignavibacteriales	PHOS-HE36	uncultured bacterium
KP091178.1.1464	Bacteria	Chloroflexi	Anaerolineae	SBR1031	uncultured bacterium
KP091202.1.1537	Bacteria	Verrucomicrobiota	Chlamydiae	LD1-PA32	uncultured bacterium
KP091207.1.1503	Bacteria	Proteobacteria	Gammaproteobacteria	Ectothiorhodospirales	Ectothiorhodospiraceae	Thiogranum	uncultured bacterium
KP308750.18552.19877	Archaea	Nanoarchaeota	Nanoarchaeia	Woesearchaeales	SCGC AAA011-D5	uncultured archaeon
KP814630.1.1488	Bacteria	Calditrichota	Calditrichia	Calditrichales	Calditrichaceae	uncultured bacterium
KP814643.1.1496	Bacteria	Marinimicrobia (SAR406 clade)	uncultured bacterium
KP814658.1.1483	Bacteria	Chloroflexi	Anaerolineae	RBG-13-54-9	uncultured bacterium
KP814675.1.1470	Bacteria	Desulfobacterota	Desulfobacteria	Desulfatiglandales	Desulfatiglandaceae	Desulfatiglans	uncultured bacterium
KP814675.1.1470_m02	Bacteria	Desulfobacterota	Desulfobacteria	Desulfatiglandales	Desulfatiglandaceae	Desulfatiglans	uncultured bacterium
KR086492.1.1483	Bacteria	Chloroflexi	Anaerolineae	Anaerolineales	Anaerolineaceae	uncultured	uncultured Chloroflexi bacterium
KR814221.1.1523	Bacteria	Desulfobacterota	Desulfobulbia	Desulfobulbales	Desulfobulbaceae	uncultured	uncultured Desulfobulbaceae bacterium
KT223173.1.1479	Bacteria	Nitrospinota	P9X2b3D02	uncultured bacterium
KT223218.1.1461	Bacteria	WS1	uncultured bacterium
KT257814.1.1502	Bacteria	Verrucomicrobiota	Verrucomicrobiae	Verrucomicrobiales	Rubritaleaceae	Persicirhabdus	uncultured bacterium
KT748570.1.1497	Bacteria	Proteobacteria	Alphaproteobacteria	Defluviicoccales	uncultured	uncultured bacterium
KT748605.1.1487	Bacteria	Proteobacteria	Alphaproteobacteria	Rhizobiales	Hyphomicrobiaceae	uncultured	uncultured bacterium
KT899732.1.1452	Archaea	Halobacterota	Methanosarcinia	Methanosarciniales	ANME-2a-2b	uncultured archaeon
KU324284.1.1503	Bacteria	Spirochaetota	Spirochaetia	Spirochaetales	Spirochaetaceae	Spirochaeta 2	uncultured Spirochaeta sp.
KU324300.1.1491	Bacteria	Acidobacteriota	Aminicenantia	Aminicenantales	uncultured bacterium
KX088579.1.1505	Bacteria	LCP-89	uncultured bacterium
KX097106.1.1520	Bacteria	Proteobacteria	Gammaproteobacteria	AT-s2-59	uncultured bacterium
KX097134.1.1516	Bacteria	Proteobacteria	Alphaproteobacteria	Kiloniellales	Kiloniellaceae	uncultured	uncultured bacterium
KX097137.1.1454	Bacteria	Chloroflexi	Dehalococcoidia	S085	uncultured bacterium
KX097180.1.1515	Bacteria	Nitrospinota	P9X2b3D02	uncultured bacterium
KX097206.1.1520	Bacteria	NB1-j	uncultured bacterium
KX097234.1.1457	Bacteria	Proteobacteria	Alphaproteobacteria	Kiloniellales	Kiloniellaceae	uncultured	uncultured bacterium
KX097239.1.1462	Bacteria	Chloroflexi	JG30-KF-CM66	uncultured bacterium
KX097265.1.1528	Bacteria	Desulfobacterota	Desulfobulbia	Desulfobulbales	Desulfobulbaceae	uncultured	uncultured bacterium
KX097303.1.1532	Bacteria	Planctomycetota	Planctomycetes	Pirellulales	Pirellulaceae	Pir4 lineage	uncultured bacterium
KX097387.1.1472	Bacteria	Campilobacterota	Campylobacteria	Campylobacterales	Sulfurovaceae	Sulfurovum	uncultured bacterium
KX097419.1.1523	Bacteria	Desulfobacterota	Desulfobacteria	Desulfobacterales	uncultured	uncultured bacterium
KX097451.1.1500	Bacteria	Proteobacteria	Gammaproteobacteria	Nitrosococcales	Methylophagaceae	Marine Methylotrophic Group 3	uncultured bacterium
KX097471.1.1512	Bacteria	Cloacimonadota	Cloacimonadia	Cloacimonadales	MSBL8	uncultured bacterium
KX097491.1.1503	Bacteria	Proteobacteria	Gammaproteobacteria	Thiotrichales	Thiotrichaceae	uncultured	uncultured bacterium
KX097509.1.1530	Bacteria	Sva0485	uncultured bacterium
KX097553.1.1514	Bacteria	Gemmatimonadota	Gemmatimonadetes	Gemmatimonadales	Gemmatimonadaceae	uncultured	uncultured bacterium
KX097569.1.1515	Bacteria	Nitrospirota	Thermodesulfovibrionia	uncultured	uncultured bacterium
KX097652.1.1514	Bacteria	Proteobacteria	Gammaproteobacteria	UBA10353 marine group	uncultured bacterium
KX097681.1.1496	Bacteria	Actinobacteriota	Acidimicrobiia	Actinomarinales	uncultured	uncultured bacterium
KX097685.1.1512	Bacteria	Desulfobacterota	Desulfobulbia	Desulfobulbales	Desulfocapsaceae	SEEP-SRB4	uncultured bacterium
KX097691.1.1521	Bacteria	Desulfobacterota	Desulfobulbia	Desulfobulbales	Desulfobulbaceae	Desulfobulbus	uncultured bacterium
KX097718.1.1524	Bacteria	Desulfobacterota	Desulfobacteria	Desulfobacterales	Desulfosarcinaceae	uncultured	uncultured bacterium
KX097725.1.1519	Bacteria	Cloacimonadota	Cloacimonadia	Cloacimonadales	MSBL8	uncultured bacterium
KX097735.1.1494	Bacteria	Acidobacteriota	Aminicenantia	Aminicenantales	uncultured bacterium
KX097750.1.1527	Bacteria	Desulfobacterota	Desulfobacteria	Desulfatiglandales	Desulfatiglandaceae	Desulfatiglans	uncultured bacterium
KX097770.1.1476	Bacteria	Campilobacterota	Campylobacteria	Campylobacterales	Sulfurovaceae	Sulfurovum	uncultured bacterium
KX097808.1.1505	Bacteria	Proteobacteria	Gammaproteobacteria	Gammaproteobacteria Incertae Sedis	Unknown Family	uncultured	uncultured bacterium
KX097816.1.1517	Bacteria	Proteobacteria	Gammaproteobacteria	Gammaproteobacteria Incertae Sedis	Unknown Family	uncultured	uncultured bacterium
KX172361.1.1449	Bacteria	Acidobacteriota	Subgroup 21	uncultured bacterium
KX173137.1.1466	Bacteria	Proteobacteria	Alphaproteobacteria	uncultured	uncultured bacterium
KX581164.1.1556	Bacteria	Actinobacteriota	WCHB1-81	uncultured organism
KX581166.1.1563	Bacteria	Caldisericota	Caldisericia	Caldisericales	Caldisericaceae	Caldisericum	uncultured organism
KX581177.1.1391	Bacteria	Patescibacteria	Parcubacteria	Candidatus Moranbacteria	uncultured organism
LAZR01012018.1188.2677	Bacteria	Chloroflexi	Dehalococcoidia	S085	marine sediment metagenome
LC080928.1.1440	Archaea	Crenarchaeota	Nitrososphaeria	Nitrosopumilales	Nitrosopumilaceae	uncultured archaeon
LC081119.1.1517	Bacteria	Planctomycetota	Phycisphaerae	CCM11a	uncultured bacterium
LCNU01000021.3842.7159	Archaea	Nanoarchaeota	Nanoarchaeia	Woesearchaeales	GW2011_GWC1_47_15	Candidatus Amesbacteria bacterium GW2011_GWC1_47_15
LGJY01000007.95396.97084	Bacteria	Proteobacteria	Gammaproteobacteria	Enterobacterales	Enterobacteriaceae	Klebsiella	Klebsiella pneumoniae
LGJY01000007.95396.97084_m02	Bacteria	Proteobacteria	Gammaproteobacteria	Enterobacterales	Enterobacteriaceae	Klebsiella	Klebsiella pneumoniae
LGJY01000007.95396.97084_m12	Bacteria	Proteobacteria	Gammaproteobacteria	Enterobacterales	Enterobacteriaceae	Klebsiella	Klebsiella pneumoniae
LGJY01000007.95396.97084_m24	Bacteria	Proteobacteria	Gammaproteobacteria	Enterobacterales	Enterobacteriaceae	Klebsiella	Klebsiella pneumoniae
LGJY01000007.95396.97084_m32	Bacteria	Proteobacteria	Gammaproteobacteria	Enterobacterales	Enterobacteriaceae	Klebsiella	Klebsiella pneumoniae
LGJY01000007.95396.97084_m42	Bacteria	Proteobacteria	Gammaproteobacteria	Enterobacterales	Enterobacteriaceae	Klebsiella	Klebsiella pneumoniae
LGJZ01000005.215956.217622	Bacteria	Proteobacteria	Gammaproteobacteria	Enterobacterales	Enterobacteriaceae	Klebsiella	Klebsiella pneumoniae
LGJZ01000005.215956.217622_m15	Bacteria	Proteobacteria	Gammaproteobacteria	Enterobacterales	Enterobacteriaceae	Klebsiella	Klebsiella pneumoniae
LGJZ01000005.215956.217622_m21	Bacteria	Proteobacteria	Gammaproteobacteria	Enterobacterales	Enterobacteriaceae	Klebsiella	Klebsiella pneumoniae
LGJZ01000005.215956.217622_m30	Bacteria	Proteobacteria	Gammaproteobacteria	Enterobacterales	Enterobacteriaceae	Klebsiella	Klebsiella pneumoniae
LGJZ01000005.215956.217622_m36	Bacteria	Proteobacteria	Gammaproteobacteria	Enterobacterales	Enterobacteriaceae	Klebsiella	Klebsiella pneumoniae
LKGT01002244.3159.4616	Archaea	Crenarchaeota	Nitrososphaeria	Nitrosopumilales	Nitrosopumilaceae	Candidatus Nitrosopumilus	marine sediment metagenome
LKGT01006030.1394.2932	Bacteria	Calditrichota	Calditrichia	Calditrichales	Calditrichaceae	JdFR-76	marine sediment metagenome
LKGT01011054.8562.10041	Bacteria	Proteobacteria	Alphaproteobacteria	Kiloniellales	Kiloniellaceae	uncultured	marine sediment metagenome
LKUO01004104.18909.20649	Eukaryota	Archaeplastida	Chloroplastida	Charophyta	Phragmoplastophyta	Streptophyta	Embryophyta
LS992081.544585437.544587215	Bacteria	Cyanobacteria	Cyanobacteriia	Chloroplast	Triticum aestivum (bread wheat)
LT629157.1.1523	Bacteria	Proteobacteria	Gammaproteobacteria	Cellvibrionales	Spongiibacteraceae	uncultured	Oceanicoccus sp. KOV_DT_Chl
LVXX01000094.1603680.1605001	Eukaryota	Archaeplastida	Chloroplastida	Charophyta	Phragmoplastophyta	Streptophyta	Embryophyta
LVXX01000114.1239263.1241046	Eukaryota	Archaeplastida	Chloroplastida	Charophyta	Phragmoplastophyta	Streptophyta	Embryophyta
MDVS01000157.1.1254	Archaea	Asgardarchaeota	Heimdallarchaeia	Candidatus Heimdallarchaeota archaeon LC_3
MFWP01000008.61.1387	Archaea	Nanoarchaeota	Nanoarchaeia	Woesearchaeales	SCGC AAA011-D5	Candidatus Pacearchaeota archaeon RBG_19FT_COMBO_34_9
MH071307.1.1369	Bacteria	Chloroflexi	Anaerolineae	Ardenticatenales	uncultured	uncultured Chloroflexi bacterium
MH201322.1.1550	Bacteria	Proteobacteria	Gammaproteobacteria	Oceanospirillales	Endozoicomonadaceae	Endozoicomonas	Endozoicomonas sp.
MJEQ01028811.772.2474	Eukaryota	Archaeplastida	Chloroplastida	Charophyta	Phragmoplastophyta	Streptophyta	Embryophyta
MKYQ01001368.344004.345411	Eukaryota	Archaeplastida	Chloroplastida	Charophyta	Phragmoplastophyta	Streptophyta	Embryophyta
MWBV01000002.35883.37325	Archaea	Nanoarchaeota	Nanoarchaeia	Woesearchaeales	SCGC AAA011-D5	Candidatus Diapherotrites archaeon ADurb.Bin253
X97156.1.1815	Eukaryota	Amorphea	Obazoa	Opisthokonta	Holozoa	Choanozoa	Metazoa

## Sheet: Normalized abundance
	NS_1	NS_2	NS_3	NS_4	NS_5	CS1_1	CS1_2	CS1_3	CS1_4	CS1_5	CS2_1	CS2_2	CS2_3	CS2_4	CS2_5	CS3_1	CS3_2	CS3_3	CS3_4	CS3_5	CS4_1	CS4_2	CS4_4	CS4_5
AB013263.1.1475	0	0	0	0	1	38	58	34	31	37	16	26	4	18	55	27	30	11	1	9	16	0	0	0
AB013834.1.1481	7	2	7	16	32	22	39	38	22	42	2	4	1	2	5	0	6	4	1	4	5	1	0	0
AB015552.1.1526	49	86	55	70	86	0	0	0	0	0	1	0	0	0	0	0	0	0	0	0	0	0	0	0
AB121098.1.1519	0	0	0	0	0	24	11	22	7	12	1	0	0	2	6	0	4	4	4	5	5	0	0	0
AB177133.1.1460	1	1	2	1	6	12	14	10	5	11	7	7	7	11	12	22	31	51	16	20	19	31	21	11
AB177223.1.1411	0	0	0	0	0	3	0	4	0	0	9	4	1	6	10	9	15	9	14	6	10	21	13	21
AB525449.1.1407	0	0	1	0	0	5	1	1	5	0	10	13	10	15	1	9	1	4	13	14	5	23	18	6
AB525452.1.1486	1	1	0	2	0	7	2	10	2	2	40	18	16	29	24	48	26	39	4	35	6	4	2	4
AB525461.1.1516	0	0	0	0	0	7	6	2	0	0	18	6	13	11	20	12	20	28	30	29	22	22	26	25
AB525472.1.1442	3	0	0	0	0	5	10	19	5	6	8	11	11	26	15	4	10	15	8	5	21	0	4	4
AB530219.1.1533	25	7	9	18	15	6	4	9	2	9	8	5	4	5	9	5	6	4	7	0	0	0	4	9
AB694069.1.1512	25	19	26	19	14	0	0	0	0	0	0	0	0	0	0	0	0	0	0	0	0	0	0	0
AB694160.1.1518	33	18	32	30	37	7	7	5	1	6	0	0	2	0	6	5	2	2	0	0	0	0	0	0
AB694239.1.1517	66	54	59	42	50	0	0	1	1	1	0	0	1	0	0	0	1	0	0	0	0	0	0	0
AB694283.1.1522	27	18	16	33	37	0	0	0	0	2	0	0	2	0	1	0	1	0	0	0	0	0	1	0
AB694469.1.1410	0	0	6	3	3	5	0	0	0	0	1	0	14	12	13	3	8	9	8	12	6	4	9	17
AB722154.1.1359	8	0	0	0	0	5	4	1	3	3	7	7	4	1	12	3	5	0	4	1	1	0	0	0
AB750567.1.1490	9	15	15	2	1	1	1	1	0	0	0	0	0	0	0	0	0	0	0	0	0	0	0	0
AB797487.1.1430	0	0	0	0	0	1	4	1	5	0	3	0	1	0	6	5	0	3	0	4	0	0	0	0
AB797622.1.1407	0	0	0	0	0	0	0	0	0	1	0	4	3	0	1	3	5	10	9	9	4	5	0	0
AB797669.1.1430	3	4	0	0	3	6	0	0	0	6	1	0	0	0	5	0	0	3	0	0	0	4	0	0
AB801150.1.1427	1	0	0	0	0	3	0	0	0	0	3	0	0	0	1	8	5	11	0	1	4	0	3	0
AB803969.1.1483	0	0	0	0	0	6	1	2	9	4	11	4	9	7	10	26	22	32	31	65	42	24	38	73
AB803981.1.1473	0	0	0	1	0	2	10	1	4	1	1	5	2	6	1	5	14	2	5	4	11	1	9	11
AB803983.1.1465	0	0	0	0	0	0	0	2	1	1	6	5	2	6	19	0	0	7	0	1	0	4	7	0
AB805914.1.1509	1	1	0	4	0	0	1	7	0	2	61	1	2	18	10	1	4	7	1	5	4	0	0	0
AB805926.1.1482	4	4	0	1	0	5	9	5	5	1	11	1	6	2	5	16	2	10	10	1	5	0	7	9
AB806698.1.1488	16	2	6	10	5	7	6	7	1	7	2	11	6	6	7	2	6	10	0	6	1	0	2	6
AB806962.1.1480	18	15	0	5	11	9	4	5	4	6	5	10	2	0	6	10	0	11	5	1	6	4	10	11
AB807105.1.1473	0	0	2	4	0	5	0	1	7	2	15	7	12	10	7	5	6	10	4	5	4	6	0	0
AB807154.1.1470	5	6	5	7	16	2	1	0	2	0	1	1	0	5	4	0	0	0	0	0	0	0	0	4
AB807342.1.1489	0	0	0	0	0	0	0	2	2	0	6	4	4	2	6	13	10	10	38	39	24	32	29	39
AB807351.1.1487	0	2	0	1	0	6	2	12	4	10	18	10	17	11	10	5	7	9	10	10	0	5	4	5
AB858568.1.1382	0	0	0	0	1	7	3	11	3	9	9	4	9	9	17	0	3	0	0	7	0	0	0	0
AB858573.1.1437	9	18	3	14	3	0	0	1	3	5	0	4	1	0	4	0	5	3	1	4	1	5	0	0
AB858770.1.1337	11	7	3	5	3	0	0	0	0	0	0	0	0	0	0	0	0	0	0	0	0	0	0	0
AF154100.1.1476	0	0	0	0	0	27	30	33	23	32	10	22	0	42	34	10	18	10	5	9	16	0	2	0
AF154104.1.1474	0	0	1	0	0	18	42	60	37	21	22	30	10	27	36	22	25	21	0	22	16	4	1	0
AF354126.1.1456	0	0	0	0	2	59	54	62	126	40	423	304	406	257	302	226	182	105	386	365	334	236	247	283
AGZL01000037.1454.2938	9	2	6	2	15	38	33	35	28	22	11	26	20	13	28	17	29	28	10	6	24	18	11	20
AJ535249.1.1619	0	8	1	4	2	20	22	30	13	15	22	34	12	24	29	17	24	18	20	13	10	9	8	9
AJ535253.1.1530	0	0	0	2	0	25	28	28	37	21	52	88	11	53	44	36	17	37	32	31	40	14	28	28
AJ578088.1.1349	0	0	0	0	0	50	20	27	39	22	207	120	168	136	116	83	89	176	192	112	174	121	156	128
AJ578127.1.1367	3	0	0	0	0	16	19	9	23	12	44	24	9	32	20	37	44	58	54	78	66	44	45	64
AJ704701.1.1470	4	6	1	1	2	58	59	51	30	42	19	22	7	11	23	17	19	17	1	10	10	0	5	0
AJ745717.1.1502	0	0	0	0	0	35	52	19	8	48	7	5	2	1	22	8	7	6	0	4	4	0	0	0
AJ890141.1.1478	0	2	0	2	0	44	20	34	28	15	286	61	200	154	220	488	362	464	518	475	468	586	841	559
AJ966588.1.1528	10	33	15	13	5	1	1	0	2	0	0	0	0	0	1	0	0	0	0	0	0	0	0	0
AM229185.1.1526	0	1	0	0	0	101	15	64	81	39	454	142	456	275	245	281	269	501	269	281	329	290	348	301
AM229194.1.1524	0	0	0	0	0	45	32	48	73	61	132	182	89	73	127	79	68	55	92	146	85	112	106	74
AM229197.1.1535	0	0	1	0	0	7	0	0	0	1	14	0	11	7	15	21	8	4	9	5	18	12	13	15
AM229210.1.1505	4	0	0	0	0	0	2	1	2	2	2	4	10	10	14	8	7	22	17	18	1	5	5	0
AM229249.1.1343	0	0	0	0	0	8	4	3	5	11	7	5	3	8	5	3	7	1	9	0	34	4	12	15
AM270417.18217.19715	18	52	31	35	38	5	0	0	2	4	0	0	1	0	0	1	0	0	0	0	0	0	0	0
AM745139.1.1461	0	0	2	0	5	19	7	20	11	12	47	31	31	36	34	60	35	29	145	129	114	80	116	70
AM745159.1.1517	0	1	5	1	1	2	1	6	7	1	10	1	18	6	4	10	2	6	10	10	4	4	11	14
AM746077.1.1548	0	2	0	0	0	100	109	101	100	66	441	367	439	424	428	634	692	1001	701	693	558	774	671	628
AM746084.1.1530	1	4	1	1	9	6	8	6	1	8	6	6	9	6	14	20	15	9	7	21	9	6	9	1
AM882598.1.1523	0	6	0	8	1	27	56	27	24	31	10	1	13	1	14	5	6	17	8	8	5	1	4	5
AM997335.1.1479	13	15	11	13	7	0	0	0	0	0	0	0	0	0	0	0	0	0	0	0	0	0	0	0
AM997825.1.1502	33	37	37	39	47	13	10	10	8	12	0	5	2	0	4	0	4	0	0	5	0	0	0	0
ASMP01000002.125551.126982	3	8	0	5	1	0	0	4	3	1	5	1	9	5	5	11	4	9	4	0	0	0	0	0
ASOB01000010.551.2094	0	0	0	0	0	26	8	38	33	9	115	58	105	96	71	85	86	92	34	52	59	52	26	71
AWNX01000092.8321.9853	0	0	0	0	0	0	0	0	2	1	13	4	31	24	11	30	32	41	4	15	14	4	13	5
AY375083.1.1507	7	26	11	10	11	0	1	0	1	1	0	0	0	0	1	0	0	0	0	0	0	0	0	0
AY375087.1.1492	10	2	9	7	11	2	2	4	4	1	1	0	0	0	1	0	1	0	0	0	0	0	1	0
AY375137.1.1520	11	18	25	18	18	1	1	1	0	0	0	0	0	0	1	0	0	0	0	0	0	0	0	0
AY377658.1.1798	0	0	0	0	0	1	1	0	0	5	0	0	0	0	0	1	4	1	0	3	42	422	266	111
AY542195.1.1344	0	0	3	0	0	9	22	28	11	16	8	31	28	16	31	27	20	15	1	4	11	5	5	4
AY592152.1.1238	0	0	1	0	6	6	12	12	12	3	0	0	7	0	0	0	6	0	0	0	6	0	1	0
AY592173.1.1218	3	0	0	4	0	3	1	3	3	0	3	1	0	0	4	3	3	1	9	1	0	0	4	0
AY592385.1.1266	1	0	7	1	1	3	0	4	9	4	3	7	7	0	4	3	3	7	6	22	7	4	6	4
AY714817.10979.12458	2	0	0	0	2	237	63	114	103	64	650	182	567	456	293	304	405	727	108	244	259	222	311	341
AY771959.1.1521	2	0	6	1	0	19	12	20	8	14	0	5	6	0	0	2	0	0	0	5	1	0	2	0
CABX01000153.6.1238	54	24	29	43	31	746	643	467	1975	596	9	12	109	6	4	6	16	12	0	1	124	1440	1033	537
CEUC01125807.1.1329	3	0	0	5	5	5	10	10	0	5	19	0	8	5	1	4	0	0	0	0	0	0	0	4
CFFF01000203.442.2194	18	5	7	12	9	94	80	76	60	61	154	119	153	115	131	134	125	125	117	110	99	121	106	122
CFFF01000203.442.2194_m04	3	6	6	4	9	50	42	50	33	47	6	25	8	7	23	18	34	23	14	18	38	24	16	9
CFFF01000203.442.2194_m05	6	8	7	12	5	46	59	76	29	37	16	47	31	59	65	36	42	27	19	25	23	11	16	13
CFFF01000203.442.2194_m10	2	3	1	3	2	2	6	8	9	5	9	8	19	11	21	19	9	23	21	21	30	17	12	9
CFFF01000203.442.2194_m14	95	128	95	146	110	78	58	66	42	78	50	53	52	57	71	50	59	50	48	43	59	59	52	48
CFFF01000203.442.2194_m62	0	0	1	0	1	0	2	0	0	0	0	3	1	0	1	1	3	2	0	1	1	0	0	0
CFFF01000203.442.2194_m63	0	0	0	0	1	0	1	0	0	0	0	1	0	0	1	0	0	0	0	0	0	0	1	1
CP032090.1474875.1476417	33	15	34	28	38	24	9	15	5	11	1	4	1	0	5	1	8	0	0	0	1	0	0	0
CR937007.10391.11860	1	6	0	2	9	833	964	949	1085	801	2706	3531	2700	2218	2105	1241	1559	1547	3077	2504	2539	1688	1866	1720
CR937011.18877.20360	0	0	0	0	0	7	4	2	1	6	23	11	7	9	10	59	82	84	104	76	66	43	60	50
CVKP01000051.3319.4841	12	12	2	14	7	62	43	56	63	39	242	124	254	128	143	187	194	327	133	191	169	192	186	161
DQ007537.1.1531	12	15	13	12	11	6	2	5	7	2	13	6	23	9	17	17	18	28	18	15	19	13	8	25
DQ007537.1.1531_m01	9	20	7	17	13	0	4	2	2	1	24	17	11	8	11	13	15	17	12	20	20	14	46	25
DQ058814.1.1353	0	0	1	1	0	3	8	4	9	1	8	7	1	3	5	3	4	12	19	5	7	4	1	4
DQ234241.1.1543	1	7	1	4	2	21	18	19	11	19	6	1	2	5	4	2	9	4	0	1	4	4	1	0
DQ395063.1.1519	1	2	0	2	0	13	8	14	12	13	25	7	13	11	11	12	5	30	0	5	1	10	5	6
DQ395391.1.1528	14	19	11	10	23	17	17	7	10	10	1	5	4	2	7	1	2	2	4	10	10	1	7	8
DQ521820.1.1432	0	0	0	0	0	11	8	13	1	13	0	0	1	0	5	3	0	8	4	0	1	5	3	0
DQ522929.1.1357	1	0	1	3	3	12	8	4	5	1	15	7	1	5	4	9	12	9	1	4	5	4	5	0
DQ640150.1.1377	0	0	0	0	0	5	1	0	0	4	3	4	11	9	12	33	18	47	4	26	9	9	0	0
DQ640152.1.1365	4	0	0	0	0	7	0	0	3	5	19	4	9	7	8	20	12	48	5	21	7	1	0	1
EF125454.1.1517	16	19	19	32	13	2	1	5	5	5	0	0	0	0	5	1	0	0	0	1	0	0	0	0
EF208679.1.1466	7	7	9	14	16	28	21	17	9	22	2	5	0	2	7	9	2	2	0	1	4	0	0	0
EF602039.1.1530	38	33	23	27	15	14	27	37	5	34	2	0	2	6	5	2	9	4	0	4	0	0	0	0
EF602485.1.1200	0	0	0	0	0	3	0	2	0	2	20	8	23	9	20	42	27	35	26	32	23	29	21	11
EF687247.1.1366	0	0	0	0	0	23	27	5	13	48	0	4	3	3	8	3	11	8	1	0	0	4	1	0
EU048626.1.1494	53	56	60	62	51	0	0	0	0	0	0	0	0	0	0	0	0	0	0	0	4	0	0	0
EU048677.1.1484	2	2	0	0	7	5	6	0	1	0	1	1	0	0	5	0	4	0	0	1	0	0	0	0
EU048678.1.1483	2	7	1	5	1	0	0	1	2	1	0	0	0	1	0	0	0	0	0	1	0	0	0	0
EU050852.1.1473	1	1	5	1	0	27	17	7	5	1	7	4	0	0	7	2	0	4	0	0	6	0	0	0
EU050895.1.1397	0	1	0	4	3	108	71	52	16	48	1	4	12	5	0	3	14	0	0	1	0	0	0	0
EU050918.1.1378	3	0	0	0	0	8	26	17	9	14	5	24	7	21	34	9	14	4	0	7	4	0	0	0
EU181466.1.1537	0	2	1	0	0	5	2	5	8	12	17	17	4	9	12	18	22	39	4	15	6	0	4	9
EU181480.1.1492	0	0	0	0	0	5	2	5	2	0	0	1	10	11	7	7	2	2	4	6	5	0	2	4
EU181495.1.1530	7	4	11	4	6	6	8	9	7	2	2	0	7	2	9	18	20	4	4	14	0	1	5	9
EU286989.1.1503	11	23	11	12	14	2	0	0	0	2	0	0	0	0	0	0	0	0	0	0	0	0	0	0
EU287178.1.1517	47	48	25	34	43	12	28	10	7	12	1	4	0	0	11	7	11	11	5	4	4	0	1	0
EU373905.1.1521	18	31	17	20	31	5	1	4	2	0	1	0	0	0	0	1	0	0	0	0	1	0	2	0
EU374070.1.1525	1	11	10	6	1	0	2	1	4	1	0	0	0	1	1	1	6	0	1	0	1	0	1	0
EU385676.1.1473	2	2	0	2	0	0	0	4	1	0	2	0	2	2	0	0	1	2	1	0	0	1	0	0
EU385691.1.1442	10	4	8	8	3	8	3	5	5	3	11	11	9	9	24	23	28	53	10	21	11	18	9	19
EU385701.1.1485	4	0	9	11	6	2	6	6	7	5	1	0	2	10	5	1	5	4	0	4	1	4	0	0
EU385817.1.1472	1	9	0	0	2	0	0	0	2	0	6	0	7	0	5	0	2	0	0	0	0	0	0	0
EU385864.1.1455	7	4	0	0	6	0	2	0	0	0	0	0	0	0	1	0	0	6	1	1	0	0	0	0
EU385884.1.1450	4	4	5	8	5	3	9	10	14	5	0	4	0	0	4	4	0	3	1	14	14	1	3	6
EU385931.1.1481	2	2	1	0	1	5	7	2	4	4	21	10	26	20	22	12	9	7	7	11	25	6	11	33
EU385949.1.1427	10	10	20	14	5	19	23	20	13	13	9	5	3	3	18	18	5	6	0	6	9	4	0	0
EU386054.1.1455	9	7	0	1	2	0	1	1	5	5	11	1	7	6	6	2	4	12	26	19	27	17	10	4
EU386055.1.1479	5	6	1	4	7	0	6	4	9	5	13	7	2	0	10	5	7	7	17	10	11	13	29	18
EU488439.1.1472	2	2	0	1	0	60	20	42	36	31	21	53	38	36	49	15	25	21	5	11	10	6	0	4
EU488464.1.1436	0	0	1	1	0	5	11	13	3	4	1	6	1	1	8	4	6	0	0	0	0	0	0	0
EU491096.1.1469	5	9	0	1	2	12	7	5	0	12	0	1	4	2	6	0	5	1	0	1	0	0	0	0
EU491346.1.1524	136	121	157	144	144	0	0	0	0	1	2	0	0	0	0	0	0	0	0	0	0	0	0	0
EU622292.1.1534	1	0	0	0	0	6	6	6	5	2	52	31	19	24	32	30	19	21	18	20	35	13	22	28
EU686592.22879.24359	22	44	40	32	38	1	1	6	0	2	0	0	0	0	0	0	0	0	0	1	0	0	0	0
EU734974.1.1518	42	32	37	37	16	7	1	1	1	4	0	0	0	0	0	1	0	2	0	0	0	0	0	0
EU925834.1.1522	21	33	29	32	21	1	6	5	0	1	0	0	0	5	0	1	0	0	0	0	0	0	0	0
EU925879.1.1487	0	1	0	0	0	110	88	87	31	116	2	7	12	15	23	16	7	6	0	11	4	1	0	0
EU925896.1.1520	5	10	0	5	0	19	16	14	2	11	0	0	16	2	4	2	6	1	0	0	0	0	0	0
FJ202097.1.1460	0	0	0	2	0	6	16	7	10	6	6	5	7	2	7	14	14	1	5	1	5	0	1	4
FJ205240.1.1442	10	15	15	14	6	0	3	1	0	0	0	0	0	0	4	0	0	0	0	0	0	0	0	0
FJ264582.1.1475	0	0	0	0	0	85	112	158	74	110	64	174	41	49	142	50	57	49	9	34	42	10	9	9
FJ264744.1.1533	7	2	5	1	5	0	0	0	2	0	0	0	1	2	9	5	0	2	1	11	4	1	8	4
FJ264745.1.1488	2	6	0	1	2	39	40	48	11	55	1	11	10	6	6	5	11	1	4	4	0	0	0	0
FJ416101.1.1472	15	12	11	4	10	0	0	1	0	0	2	1	1	5	0	0	0	0	0	1	0	1	0	0
FJ487455.1.1433	1	8	10	8	3	0	0	0	0	0	0	0	0	0	0	0	0	0	0	0	0	0	0	0
FJ487501.1.1366	45	31	27	45	21	0	0	0	1	0	0	0	0	0	0	0	0	0	0	0	0	0	0	0
FJ487527.1.1439	78	43	77	63	74	8	1	4	3	0	0	0	0	0	0	0	3	1	0	0	0	0	0	0
FJ487533.1.1425	39	47	31	53	43	0	0	0	0	0	0	0	0	0	0	0	0	0	0	0	0	0	0	0
FJ497619.1.1466	0	1	6	2	2	17	20	19	5	10	1	4	1	0	5	9	5	2	0	0	4	0	0	0
FJ545469.1.1504	12	21	19	27	24	5	1	2	8	0	1	1	0	1	4	2	0	0	1	1	4	4	0	0
FJ545492.1.1519	1	2	1	7	1	2	7	5	1	4	0	0	0	0	1	0	0	0	0	1	4	0	0	0
FJ545580.1.1560	38	26	42	34	9	1	3	6	2	5	0	0	0	0	5	7	2	1	1	6	1	1	3	0
FJ545582.1.1550	1	6	2	0	0	26	20	36	15	27	2	6	2	5	6	11	1	2	1	1	0	0	0	0
FJ545584.1.1491	12	28	16	17	18	1	0	0	0	0	0	0	0	0	0	0	0	0	0	0	0	0	0	0
FJ712365.1.1444	0	0	0	0	0	13	3	9	11	6	58	20	40	43	69	88	92	137	62	101	59	52	34	75
FJ712488.1.1517	0	0	0	0	0	11	6	8	8	2	2	5	8	1	5	16	16	8	13	0	5	4	12	5
FJ712489.1.1459	0	0	0	0	0	6	6	2	2	2	1	0	1	2	5	12	10	1	9	10	0	0	0	9
FJ712513.1.1498	0	0	0	0	0	57	38	56	24	44	6	5	7	2	24	8	4	18	18	21	15	12	7	6
FJ712518.1.1496	0	0	0	0	2	2	8	5	2	12	0	7	0	2	5	2	0	0	0	0	0	0	0	0
FJ712540.1.1472	4	2	2	2	0	27	35	15	10	16	7	5	16	5	11	14	10	7	4	5	1	0	0	0
FJ712541.1.1499	8	8	8	8	1	30	18	22	8	21	0	6	4	2	11	2	8	6	4	6	0	0	0	0
FJ712560.1.1409	0	3	0	0	0	148	102	115	63	193	17	12	28	15	46	30	21	18	4	1	19	9	1	0
FJ712617.1.1463	7	0	1	2	0	9	1	5	2	2	11	7	7	17	17	46	67	93	35	32	71	47	38	71
FJ712617.1.1463_m02	22	7	10	17	24	0	1	6	2	0	9	4	4	5	4	12	16	14	9	5	0	4	4	9
FJ712617.1.1463_m03	9	12	11	5	19	2	2	7	2	0	17	10	9	2	5	11	19	19	4	0	14	14	10	9
FJ712617.1.1463_m05	0	7	6	1	15	5	6	2	2	10	1	4	4	7	4	14	35	30	7	5	6	10	9	16
FJ712617.1.1463_m06	7	10	5	4	10	0	1	5	4	5	10	4	11	17	25	22	14	36	1	27	15	20	11	16
FJ712617.1.1463_m09	2	2	9	2	9	2	2	4	0	1	7	0	1	0	4	2	9	19	5	5	6	4	0	4
FJ746217.1.1375	0	1	0	0	0	0	0	0	0	0	0	0	0	0	0	0	0	0	0	0	0	0	0	0
FJ746332.1.1468	9	10	25	15	19	0	2	1	2	2	2	6	6	5	0	10	2	1	4	4	0	0	0	0
FJ792196.1.1408	0	0	0	0	0	6	3	3	5	4	15	0	12	26	15	14	28	24	4	22	21	9	9	15
FJ813543.1.1651	0	0	0	0	0	1	0	0	0	0	5	0	8	7	4	14	7	9	1	1	0	3	3	8
FJ873342.1.1360	12	21	12	21	25	7	3	0	0	1	0	0	0	0	0	0	0	1	0	0	0	0	0	0
FJ873349.1.1440	0	0	0	0	0	0	0	0	0	3	1	4	3	3	5	19	9	18	1	9	0	1	0	10
FM165232.1.1536	0	2	0	2	0	45	22	21	5	18	1	5	2	11	18	8	7	8	0	1	5	0	4	0
FM179905.1.1521	1	4	0	0	2	25	19	18	12	39	8	16	6	18	27	12	20	12	0	10	13	4	0	4
FN396662.1.1428	0	0	0	1	0	20	39	31	13	32	0	13	6	15	17	8	3	3	1	0	10	0	0	6
FN397815.1.1438	1	0	0	0	3	20	30	9	5	24	0	1	4	10	5	4	1	3	0	4	5	0	0	0
FN428818.1.1348	1	0	0	0	0	0	0	0	0	0	0	0	0	0	5	9	9	13	0	1	0	0	3	7
FN549937.1.1532	0	0	0	0	0	2	0	5	9	5	15	13	11	8	11	15	4	11	54	26	47	26	24	33
FN553470.1.1474	16	30	26	11	49	0	1	0	0	0	1	4	0	0	0	0	4	4	0	0	0	0	0	0
FN553506.1.1517	20	31	34	19	24	1	1	4	0	0	0	0	0	2	0	0	1	0	0	0	0	0	0	0
FN820301.1.1458	0	0	0	0	0	0	0	0	0	1	10	0	11	2	7	7	5	11	0	0	0	0	0	0
FPLS01034868.16.1501	22	16	18	22	18	0	0	0	0	0	0	0	0	0	0	0	0	0	0	1	0	0	0	0
FUWD013153925.49.1511	2	0	0	0	0	1	1	0	0	0	7	10	6	15	10	19	15	6	4	11	4	0	1	6
FUWD013204251.116.1680	0	0	0	0	0	0	0	0	2	0	21	1	9	8	10	37	32	26	12	13	3	3	1	9
GQ143793.1.1543	13	11	15	19	11	8	4	12	15	4	8	11	9	16	11	16	19	21	8	8	21	5	1	0
GQ143799.1.1492	27	28	11	27	27	1	0	0	0	1	0	0	1	0	0	0	0	0	0	0	0	0	0	0
GQ246340.1.1516	1	0	0	0	1	2	8	12	5	0	1	0	1	2	0	1	0	0	0	0	4	0	0	0
GQ246366.1.1520	13	16	11	20	8	6	2	14	8	10	6	1	2	2	1	2	2	8	1	11	4	0	4	4
GQ246407.1.1501	1	2	1	6	0	45	31	23	21	39	1	6	2	2	16	11	5	6	0	5	6	0	0	0
GQ246419.1.1477	0	0	0	0	0	15	6	9	5	11	1	0	6	0	12	4	10	4	0	0	4	0	0	0
GQ356936.1.1504	0	0	0	0	0	83	66	65	23	59	14	25	27	18	28	21	8	6	1	13	13	0	0	4
GQ356967.1.1513	0	0	1	1	0	12	2	10	4	8	6	11	1	5	1	4	1	2	0	0	5	1	0	0
GQ357031.1.1483	0	0	0	0	0	22	12	17	13	15	1	12	9	6	16	4	2	11	0	0	5	0	0	0
GQ472825.1.1473	1	0	0	0	0	6	14	20	9	15	6	14	6	7	12	5	5	7	5	9	4	1	4	0
GQ850570.1.1435	3	0	0	3	0	3	0	0	3	4	0	0	0	0	1	0	0	0	0	0	0	0	0	0
GU190973.1.1402	0	0	0	0	0	0	0	0	0	0	1	23	4	1	5	4	3	9	0	4	0	0	3	4
GU302440.1.1532	0	0	0	1	0	52	76	77	46	44	59	76	58	57	75	44	58	53	28	58	52	24	34	11
GU302442.1.1531	1	2	1	0	2	2	9	17	34	9	47	76	49	46	43	28	18	18	25	25	33	9	5	25
GU302443.1.1454	0	0	0	0	0	1	2	4	9	1	6	6	11	2	21	17	24	17	19	15	19	14	11	24
GU302446.1.1505	7	8	2	1	8	18	21	23	8	11	2	4	0	0	6	7	10	6	0	0	4	0	0	0
GU302450.1.1502	2	10	1	2	1	35	42	39	7	16	6	18	7	8	22	7	10	12	1	5	5	1	0	0
GU302492.1.1525	1	0	0	0	2	17	19	12	5	18	7	10	6	10	11	7	14	7	0	6	4	6	0	0
GU362959.1.1439	1	0	1	3	0	37	16	43	38	18	126	82	119	83	102	175	165	277	261	236	219	233	289	256
GU362959.1.1439_m04	1	3	0	4	3	9	9	13	14	3	18	19	24	14	21	52	47	42	37	32	35	57	71	57
GU363004.1.1456	4	9	2	10	11	6	16	1	0	5	1	4	0	0	4	0	2	2	0	1	0	0	5	0
GU363011.1.1369	12	7	11	3	3	0	0	1	0	0	0	0	4	0	0	0	0	3	0	1	0	0	5	0
GU363062.1.1265	0	3	0	3	0	0	11	9	6	4	3	0	0	0	4	6	7	7	0	0	4	0	0	0
GU553522.1.1533	0	1	0	1	2	8	6	6	5	9	15	19	18	8	14	13	27	22	26	25	21	12	36	24
GU553635.1.1408	0	0	0	0	0	3	0	0	0	0	0	0	1	0	1	1	9	10	4	4	0	6	1	0
GU553717.1.1497_m04	7	0	8	2	6	12	11	6	17	1	46	12	61	23	34	41	42	74	52	45	50	18	50	51
GU553717.1.1497_m05	2	1	2	0	1	13	2	8	5	5	50	23	48	7	34	34	39	65	25	25	30	36	29	24
GU553717.1.1497_m08	1	0	1	1	0	30	4	16	12	7	61	34	57	33	57	40	47	115	38	69	70	46	61	59
GU553717.1.1497_m15	2	2	5	2	6	6	6	4	7	0	22	0	8	13	15	2	22	21	13	10	8	13	12	23
GU553717.1.1497_m16	0	0	1	2	0	11	0	2	15	5	63	24	57	19	24	29	47	29	38	24	53	36	48	34
GU584665.1.1413	0	3	6	0	0	8	10	10	12	14	3	14	12	15	4	22	8	0	4	4	0	6	0	0
GU982760.1.1243	0	0	6	0	3	3	9	3	3	6	1	0	3	3	6	9	3	1	4	1	1	0	4	0
HF922234.1.1361	0	0	0	0	0	3	7	7	12	3	55	37	35	47	27	41	17	21	36	44	12	20	15	21
HF922245.1.1365	0	0	0	0	0	1	11	4	15	15	0	11	1	9	7	9	0	9	1	7	7	0	0	0
HF922318.1.1499	0	0	1	0	0	15	22	17	4	13	2	10	4	10	16	8	10	12	17	15	5	5	10	13
HF922326.1.1512	1	0	0	2	0	11	12	18	10	8	13	17	32	14	14	18	11	10	1	10	6	10	10	10
HQ153903.1.1369	15	4	8	7	7	13	12	16	4	11	7	0	1	0	8	3	4	9	13	11	21	20	8	15
HQ405615.1.1484	0	0	0	0	0	27	29	13	17	9	6	4	0	5	6	2	5	4	7	6	11	0	1	4
HQ588494.1.1351	0	0	0	0	0	9	15	24	9	16	9	11	1	15	4	1	0	11	4	4	4	0	3	0
HQ588538.1.1364	3	0	0	0	0	20	23	23	11	31	44	20	33	25	16	43	20	37	89	43	44	47	56	45
HQ588540.1.1409	1	0	3	4	0	3	1	8	9	6	17	12	13	18	13	1	8	4	0	0	0	4	4	4
HQ588546.1.1355	0	0	0	0	0	8	7	9	3	5	12	28	13	9	27	9	8	12	5	9	17	13	27	15
HQ588550.1.1516	0	0	0	0	0	8	1	1	0	0	7	4	6	10	5	11	6	24	1	38	10	6	12	4
HQ588552.1.1461	5	1	1	4	0	7	14	16	11	20	14	36	9	26	30	9	6	7	9	6	6	9	2	0
HQ588586.1.1519	0	0	1	0	0	0	2	0	2	7	13	1	8	10	12	5	11	10	26	31	1	30	35	13
HQ588600.1.1404	17	3	10	16	10	32	14	9	10	19	17	26	4	26	17	16	5	12	1	1	4	0	3	6
HQ588609.1.1423	0	0	0	0	0	1	0	0	1	0	18	8	10	10	17	48	19	42	43	61	41	38	40	34
HQ588621.1.1417	0	0	0	0	0	0	0	6	0	4	1	6	9	3	4	3	3	6	9	9	4	6	3	0
HQ588635.1.1440	71	73	53	79	57	0	0	0	0	3	0	0	0	0	0	0	0	0	0	0	0	0	0	0
HQ588671.1.1446	0	0	0	0	0	6	1	3	0	4	40	29	28	11	35	53	41	58	188	157	120	164	232	164
HQ673034.1.1523	24	33	21	48	24	7	8	8	5	0	0	5	0	2	1	4	0	0	0	0	1	0	0	0
JF268420.1.1367	0	0	0	0	0	5	1	1	0	0	23	15	17	21	13	29	27	41	48	40	33	11	29	32
JF268423.1.1368	0	0	0	0	0	3	8	7	3	8	28	21	17	15	20	25	28	4	13	38	4	15	20	7
JF344559.1.1521	0	2	2	1	0	33	26	13	13	12	30	13	20	16	11	24	24	32	12	25	6	18	10	19
JF495273.1.1400	0	0	0	0	0	34	64	62	32	32	6	44	13	12	36	41	25	40	9	12	1	9	4	4
JF495280.1.1523	13	4	13	5	1	8	6	1	2	4	11	5	11	0	5	10	6	12	7	10	11	5	1	8
JF495334.1.1532	0	0	0	0	0	8	26	13	20	17	38	45	19	24	49	47	23	37	28	33	28	24	33	39
JF495334.1.1532_m02	1	0	0	0	0	12	2	13	12	17	26	21	39	25	27	23	37	6	51	47	64	50	23	59
JF495335.1.1547	5	1	2	1	0	18	7	14	15	11	33	29	28	13	38	23	31	38	28	33	29	36	39	34
JF495347.1.1533	0	0	1	0	0	24	13	24	14	17	76	51	69	57	56	52	97	135	91	73	73	85	85	82
JF747624.1.1521	2	8	17	0	6	0	2	8	5	4	0	1	0	0	0	2	5	0	5	1	4	0	0	0
JF747636.1.1379	11	16	16	12	26	1	0	0	0	0	0	0	0	0	1	0	0	0	0	0	0	1	0	0
JF747691.1.1537	7	18	13	18	13	0	0	0	0	0	0	0	0	0	1	0	0	0	0	0	0	0	0	0
JF809759.1.1460	30	35	30	41	32	2	0	0	0	2	0	0	0	0	0	0	0	0	0	0	4	0	0	0
JN517069.1.1379	1	0	0	0	0	1	0	0	0	0	0	1	1	3	1	0	8	4	32	28	11	25	12	16
JN615848.1.1324	16	14	7	11	22	5	0	8	5	5	0	0	0	5	1	3	4	7	1	5	4	0	0	0
JN860335.1.1533_m20	0	0	1	0	1	17	2	12	14	2	46	27	41	34	14	37	49	31	5	9	13	6	9	6
JN860335.1.1533_m21	0	0	0	0	0	17	8	9	5	2	47	46	43	34	28	32	32	105	46	83	64	36	40	64
JN860335.1.1533_m22	0	0	0	0	0	5	6	4	15	13	21	7	27	5	9	12	13	24	17	20	15	12	15	13
JN860335.1.1533_m28	0	0	0	2	0	34	4	21	41	15	121	39	134	97	59	79	86	99	75	83	60	85	149	82
JN860335.1.1533_m30	0	1	0	0	0	19	6	18	30	8	127	69	102	62	70	62	91	156	33	65	64	52	66	66
JN860335.1.1533_m31	0	2	0	4	0	11	6	6	8	1	28	7	19	22	9	30	38	75	38	30	21	24	17	34
JN860384.1.1487	9	4	6	12	6	6	4	4	1	2	0	0	0	0	0	1	4	4	0	0	0	0	0	0
JN860396.1.1488	17	37	17	35	17	2	7	1	1	1	0	4	0	1	1	1	0	0	0	0	1	0	2	4
JN874183.1.1475	0	0	0	0	0	42	59	63	16	46	10	22	11	6	25	21	32	6	0	6	21	0	2	0
JN886849.1.1485	50	27	27	34	40	0	0	0	0	2	0	0	1	1	4	0	0	0	0	1	0	0	0	0
JN886854.1.1503	46	33	17	30	19	0	0	1	0	2	0	0	0	0	0	0	0	0	0	0	0	0	0	0
JN886892.1.1521	23	16	17	25	8	6	1	5	1	0	0	0	0	0	4	5	1	1	0	1	0	0	0	0
JN977151.1.1551	0	0	1	0	0	6	23	18	8	11	11	11	29	26	11	33	16	18	12	19	26	30	40	32
JN977152.1.1497	5	12	17	22	11	1	0	4	0	2	0	0	0	0	0	0	0	0	0	0	0	1	0	0
JN977189.1.1514	34	41	29	60	50	20	7	7	0	4	0	0	1	0	1	0	2	2	0	0	0	0	1	0
JN977209.1.1502	0	2	0	0	0	12	13	22	2	8	0	7	2	16	10	10	5	2	0	0	8	0	0	0
JN977228.1.1533	50	66	45	39	56	2	1	7	2	4	0	0	0	0	1	0	0	0	0	0	0	0	0	0
JN977262.1.1554	0	0	0	0	0	81	88	84	18	57	8	13	13	16	21	13	22	13	0	6	0	0	0	0
JN977385.1.1480	1	9	11	5	9	25	25	21	0	9	1	0	1	0	7	5	5	1	0	5	0	0	0	0
JQ036279.1.1474	0	0	0	0	0	1	2	5	4	1	5	0	6	9	6	18	21	20	18	21	9	4	2	4
JQ085819.9125.10670	33	49	22	50	45	14	15	6	0	20	0	0	4	0	4	5	1	0	0	0	0	0	0	0
JQ085822.18209.19730	2	8	8	8	6	1	1	2	2	0	0	0	0	1	0	0	0	0	0	0	0	0	0	0
JQ287477.1.1521	2	0	0	2	0	54	19	39	33	39	10	16	7	11	20	12	6	12	4	0	4	0	0	0
JQ580296.1.1492	2	9	1	7	7	0	1	1	0	5	2	1	7	0	4	0	1	1	4	1	1	1	2	0
JQ580460.1.1518	0	0	2	0	2	11	6	17	0	1	0	10	0	2	6	4	0	0	1	1	4	0	2	0
JQ586289.1.1491	11	11	2	11	11	47	44	29	18	28	6	6	9	5	29	15	15	9	12	10	6	13	4	10
JQ586294.1.1524	0	0	0	1	0	17	27	18	10	17	1	0	7	2	12	4	5	4	0	4	0	0	0	0
JQ586318.1.1522	4	18	14	12	11	52	57	76	41	62	0	11	8	17	17	8	20	4	1	4	14	8	2	0
JQ612375.1.1500	10	6	6	10	11	5	1	0	0	2	0	0	2	2	5	0	0	2	0	0	0	0	0	0
JQ815959.1.1402	8	3	1	3	3	0	0	0	0	0	0	0	0	0	0	0	0	0	0	0	0	0	0	0
JQ816404.1.1388	0	0	0	0	0	3	4	5	0	0	5	0	14	0	0	5	1	0	0	0	0	0	0	0
JQ816545.1.1430	0	0	0	0	0	3	3	3	3	3	9	4	10	9	4	8	8	9	14	4	4	0	5	4
JQ816612.1.1330	3	4	8	0	0	1	0	5	1	3	8	11	0	0	4	8	4	1	0	1	0	0	0	0
JQ816979.1.1477	0	0	0	0	1	1	2	4	5	4	10	11	9	5	6	1	6	7	12	4	0	1	4	6
JQ817153.1.1466	0	1	1	0	1	6	1	2	0	0	1	0	2	0	7	12	2	10	61	59	47	12	21	20
JQ817427.1.1559	3	2	5	0	1	37	40	71	23	33	23	44	2	26	28	24	29	10	40	33	40	22	0	6
JQ925060.1.1519	0	0	0	0	0	2	1	2	8	1	11	12	18	8	6	49	27	29	47	20	18	14	16	20
JQ925076.1.1500	0	0	1	0	0	7	6	2	1	6	5	24	36	34	16	11	6	8	7	11	6	0	0	6
JQ925078.1.1530	0	0	0	0	0	14	0	9	2	5	23	17	27	13	5	13	9	0	20	18	14	13	7	9
JQ925097.1.1485	0	1	0	2	1	28	21	13	10	23	10	16	6	2	10	21	6	7	16	9	5	6	12	10
JQ989629.1.1422	0	0	0	0	0	9	14	9	4	13	6	4	3	0	0	3	4	3	4	0	0	0	0	0
JQ989630.1.1426	0	0	0	0	0	13	13	8	0	10	6	8	6	5	15	15	9	13	19	9	10	6	9	11
JQ989638.1.1405	3	0	0	5	0	1	0	1	5	3	5	0	0	3	6	5	0	3	0	0	0	0	1	0
JX000625.1.1488	0	0	0	0	0	11	1	10	12	13	13	32	32	17	21	28	9	13	18	24	13	18	12	21
JX000642.1.1488	0	0	1	0	0	13	11	13	10	10	45	35	35	46	49	46	27	29	52	29	35	27	24	16
JX000660.1.1489	0	0	0	0	0	11	2	9	4	6	10	13	21	6	18	22	35	38	9	6	10	5	1	15
JX000828.1.1238	0	0	0	0	0	0	0	0	4	1	0	1	4	0	0	13	3	0	0	4	4	6	0	0
JX000947.1.1385	0	0	0	0	0	21	9	14	9	9	3	18	10	14	22	5	7	4	0	4	1	0	0	0
JX105633.1.1422	0	0	0	0	3	0	0	0	0	0	0	0	4	0	4	11	0	4	9	19	14	9	23	19
JX225744.1.1520	8	4	0	7	2	2	2	10	2	2	21	5	32	2	29	23	13	8	5	4	13	4	2	4
JX226775.1.1519	13	7	14	25	31	1	2	2	0	2	0	0	0	0	1	0	0	1	0	0	1	1	0	0
JX226797.1.1507	13	19	19	17	22	0	1	0	0	0	0	1	1	0	1	0	0	1	0	0	0	0	0	0
JX226805.1.1458	15	21	17	4	14	7	0	2	0	4	0	0	0	0	4	4	1	0	0	0	0	0	0	0
JX227002.1.1501	46	52	30	42	47	67	29	36	13	37	5	4	4	2	18	10	2	8	0	0	0	0	0	0
JX227205.1.1520	25	18	18	24	8	0	0	1	1	2	1	0	1	0	1	0	0	0	0	0	0	1	0	0
JX227283.1.1519	12	17	13	12	14	0	0	0	0	0	1	5	0	0	1	1	0	2	0	0	0	1	1	5
JX227435.1.1506	10	12	22	13	24	1	2	6	4	7	1	1	0	0	1	0	0	2	0	0	0	0	0	0
JX227448.1.1506	11	12	10	6	16	7	2	5	1	0	1	0	1	5	0	1	0	1	4	0	4	4	2	0
JX227466.1.1493	7	10	11	10	9	2	7	4	0	1	0	0	2	0	1	0	0	1	1	0	0	1	0	0
JX227590.1.1490	23	7	19	9	9	0	1	0	0	0	0	0	0	0	0	0	0	1	0	0	0	0	0	0
JX227621.1.1520	53	88	63	69	59	7	16	12	2	7	2	0	1	1	0	0	1	0	4	0	1	0	0	0
JX227630.1.1477	11	12	17	18	10	2	1	5	0	5	0	1	0	6	0	1	1	1	0	1	0	0	0	0
JX227634.1.1489	18	20	16	6	10	1	0	1	1	0	0	0	0	0	0	0	0	0	0	0	0	0	0	0
JX227674.1.1519	24	8	13	14	22	1	1	0	0	4	0	0	0	0	0	0	0	1	0	1	0	0	0	0
JX504490.1.1557	7	1	6	2	2	12	2	7	12	6	40	16	38	21	26	33	31	47	21	26	44	30	22	19
JX504490.1.1557_m01	2	0	1	0	0	8	13	17	7	7	13	3	10	8	9	2	7	23	13	17	13	6	2	15
KC470889.1.1485	1	1	2	1	6	13	16	15	13	5	2	0	4	0	1	0	2	0	0	0	0	0	1	0
KC470904.1.1528	2	0	1	4	0	38	38	24	17	23	0	5	1	7	4	10	1	1	1	4	0	1	0	0
KC631470.1.1533	8	20	8	11	11	32	24	22	7	28	2	5	1	7	4	8	2	7	0	0	0	4	0	1
KC631553.1.1487	5	0	1	1	2	2	1	4	10	4	0	0	2	5	5	9	9	9	9	9	6	0	1	13
KF440314.1.1458	0	0	0	2	0	0	6	2	7	5	7	7	17	10	11	5	6	0	0	1	1	5	1	1
KF440341.1.1439	0	0	0	0	0	18	35	39	21	33	66	54	40	55	63	160	130	148	79	90	73	81	67	97
KF596627.1.1480	1	1	0	1	0	2	0	5	21	4	25	11	26	6	22	25	18	9	18	10	4	5	28	21
KF616807.1.1476	0	7	6	5	0	9	12	6	5	21	2	6	4	0	1	5	2	1	0	0	1	0	0	0
KF616821.1.1450	0	1	1	0	0	8	10	1	1	6	8	13	20	9	25	11	10	15	9	14	6	5	3	9
KF799099.1.1500	10	6	0	4	1	47	30	44	21	36	0	10	0	6	12	2	8	6	0	0	0	0	0	0
KJ882017.1.1467	30	15	20	11	6	0	0	0	0	0	0	0	0	0	0	1	0	0	0	0	0	0	1	0
KM018905.1.1506	13	16	24	7	11	0	0	1	0	0	0	0	0	0	0	0	0	0	0	0	0	0	0	0
KM019040.1.1517	18	41	29	24	50	0	7	0	0	1	0	0	0	0	0	1	0	0	0	0	0	0	0	0
KM071666.1.1494	4	7	2	5	9	7	7	2	0	4	0	0	0	1	5	0	0	1	5	1	4	0	1	0
KM071677.1.1399	8	1	9	5	3	3	0	1	0	0	0	4	0	0	0	0	0	3	0	0	0	0	0	0
KM071696.1.1543	26	11	7	24	16	2	0	0	4	0	0	0	1	0	0	1	0	1	0	1	0	0	0	0
KM203441.1.1200	0	0	0	0	0	9	0	18	23	11	0	5	12	8	20	18	3	5	0	6	8	5	0	5
KM203454.1.1200	5	8	3	3	0	0	5	3	3	0	17	0	9	2	0	2	3	0	0	0	0	0	3	0
KM203487.1.1200	12	8	11	5	0	18	14	6	6	5	17	2	5	2	0	5	5	5	0	5	6	0	0	0
KM203555.1.1200	0	0	0	0	0	21	9	18	11	24	0	8	2	9	2	3	5	5	0	5	6	5	0	0
KM278888.1.1486	0	0	0	0	0	2	4	5	7	5	17	17	11	13	23	60	32	53	51	49	67	37	79	55
KM356210.1.1523	0	0	0	0	0	0	0	5	5	1	0	4	2	5	6	1	1	0	5	5	10	8	23	11
KM356214.1.1525	0	0	0	0	0	8	2	4	2	0	21	7	21	15	37	33	23	57	10	29	4	10	0	20
KM356223.1.1483	0	0	1	0	0	12	10	1	2	13	18	1	29	6	11	9	4	9	13	10	40	15	38	29
KM356249.1.1471	0	0	0	0	0	1	2	1	0	0	17	5	6	23	16	2	5	9	1	14	0	5	2	1
KM356252.1.1528	2	1	0	6	0	40	46	49	17	13	1	12	4	8	33	14	4	7	0	0	1	5	0	0
KM356271.1.1518	1	0	0	2	1	2	18	10	2	1	2	5	0	6	7	0	6	0	1	4	1	4	1	0
KM356283.1.1519	0	1	0	2	2	18	11	38	23	31	0	6	7	6	11	7	16	10	0	5	0	5	0	0
KM356284.1.1515	1	1	2	6	2	17	16	20	14	17	30	35	20	16	26	22	24	8	12	25	8	12	5	13
KM356299.1.1459	1	7	1	5	0	60	32	27	5	32	2	10	7	2	6	4	0	0	0	4	11	0	5	0
KM356300.1.1516	0	8	2	2	0	32	77	90	51	65	10	12	8	17	29	20	16	26	0	4	8	8	0	4
KM356305.1.1496	0	0	0	0	1	40	58	36	23	23	6	6	16	8	18	10	17	10	0	1	4	0	0	0
KM356369.1.1409	1	0	1	0	0	3	1	0	8	0	1	0	13	3	4	0	3	0	0	0	4	6	0	0
KM356385.1.1454	0	0	1	6	2	0	2	12	5	1	7	0	2	7	1	10	19	9	45	41	25	44	39	19
KM356393.1.1434	1	0	0	0	0	0	0	0	5	3	15	0	3	3	4	0	3	3	9	6	0	9	4	10
KM356407.1.1431	0	1	1	0	1	1	1	1	3	1	3	6	3	5	1	0	4	1	23	11	43	10	43	19
KM356500.1.1446	1	0	3	0	1	1	1	3	3	8	0	6	0	1	0	1	3	0	4	1	4	4	9	4
KM356506.1.1502	0	1	0	0	0	35	8	34	51	15	228	85	234	121	99	139	155	276	124	150	146	122	205	162
KM356512.1.1475	0	0	0	0	0	11	9	16	9	7	10	25	18	20	18	16	11	22	14	22	5	27	18	11
KM356515.1.1430	0	0	1	0	3	3	3	0	0	1	22	4	44	27	15	36	11	34	1	9	5	9	0	10
KM356527.1.1452	0	1	0	11	2	15	8	1	5	2	5	6	6	5	6	15	11	19	21	9	20	5	16	19
KM356545.1.1478	21	32	9	21	22	5	0	2	5	0	0	0	2	2	0	0	2	0	4	0	0	0	0	0
KM356637.1.1485	0	1	0	2	0	12	10	6	0	5	33	6	6	10	7	27	20	27	38	44	26	18	45	35
KM356649.1.1448	0	0	0	0	0	18	6	20	15	10	5	19	6	20	11	13	6	1	19	4	9	4	4	4
KM356726.1.1449	4	4	11	0	1	54	38	60	40	63	5	6	3	9	18	4	6	6	0	1	4	0	0	0
KM356754.1.1421	0	0	0	0	0	3	0	1	0	0	6	0	10	0	15	10	6	28	4	4	0	0	0	5
KM356757.1.1460	1	6	0	7	0	9	2	5	11	11	5	1	1	0	0	2	0	4	0	0	0	0	0	0
KM356758.1.1448	1	3	0	5	5	39	39	51	21	25	3	4	4	8	6	14	11	13	1	10	0	0	0	0
KM356765.1.1480	16	15	10	1	1	6	12	10	7	6	2	6	6	6	0	2	4	7	1	6	15	0	5	5
KM454273.1.1417	10	10	6	14	24	5	1	1	0	1	0	0	0	0	0	0	0	0	0	0	0	0	0	0
KM454294.1.1397	4	10	17	10	3	0	0	0	0	0	0	0	0	0	0	0	0	0	0	0	1	0	0	0
KM454310.1.1392	13	29	43	27	18	0	0	0	0	0	0	0	0	0	0	0	0	0	0	0	0	0	0	0
KP091098.1.1500	2	2	2	0	0	64	51	52	28	109	2	1	4	13	17	13	1	6	0	5	0	1	0	0
KP091123.1.1497	4	2	0	0	10	105	118	93	36	112	5	4	12	15	22	12	4	10	0	4	4	4	0	0
KP091130.1.1459	0	0	0	0	0	19	17	40	11	16	26	19	12	15	47	50	24	60	30	31	14	12	15	16
KP091159.1.1459	0	0	0	0	0	6	19	5	2	5	5	19	2	1	10	12	2	7	19	15	14	14	9	11
KP091168.1.1498	4	6	0	2	15	18	36	5	5	4	13	13	7	11	18	7	5	6	0	5	1	0	0	0
KP091178.1.1464	0	0	0	0	0	15	10	15	25	7	78	48	88	36	41	52	62	27	5	25	16	20	11	16
KP091202.1.1537	0	0	1	0	0	0	0	4	4	0	0	0	0	6	4	14	14	8	1	5	5	4	0	6
KP091207.1.1503	0	0	7	1	2	54	68	68	41	58	8	29	8	19	17	22	17	21	0	4	48	10	0	8
KP308750.18552.19877	1	0	1	0	5	3	0	3	0	0	26	11	11	7	18	25	18	14	5	4	0	0	1	0
KP814630.1.1488	1	2	1	4	0	1	0	16	7	6	0	5	1	1	0	0	0	0	0	1	4	0	1	0
KP814643.1.1496	0	0	0	0	0	0	1	0	0	0	8	0	4	8	4	12	10	15	4	4	15	10	2	4
KP814658.1.1483	0	2	0	0	0	1	10	15	2	1	11	6	12	9	11	12	5	10	24	10	4	4	4	10
KP814675.1.1470	1	2	0	0	0	7	7	4	4	7	51	16	27	14	11	22	48	62	60	46	51	46	52	42
KP814675.1.1470_m02	0	0	0	0	0	1	1	1	1	1	14	7	12	5	4	9	16	25	17	6	5	17	14	30
KR086492.1.1483	26	17	9	13	24	42	64	61	49	66	23	38	11	35	62	35	33	32	5	11	16	10	4	0
KR814221.1.1523	0	0	0	0	1	30	41	21	25	27	2	5	7	7	6	4	1	8	0	5	10	0	0	0
KT223173.1.1479	4	9	0	1	1	0	0	0	0	0	1	0	0	1	0	0	0	0	0	0	0	0	0	0
KT223218.1.1461	0	0	0	0	0	1	0	1	0	1	5	0	2	1	5	2	5	6	4	15	5	6	0	4
KT257814.1.1502	1	0	0	0	0	65	97	44	29	73	2	0	10	2	10	2	4	2	0	4	0	0	0	0
KT748570.1.1497	34	42	50	40	35	2	0	0	2	0	0	0	0	0	1	0	0	0	0	0	0	0	0	0
KT748605.1.1487	37	15	6	7	11	7	1	2	5	5	2	4	7	6	7	12	18	17	0	13	0	0	7	5
KT899732.1.1452	0	0	0	0	0	8	12	12	16	11	121	42	58	91	81	191	156	181	62	61	56	49	75	92
KU324284.1.1503	2	1	0	1	2	6	0	4	17	1	16	5	21	8	12	18	1	2	7	11	1	1	2	1
KU324300.1.1491	0	0	0	0	0	30	13	10	17	6	5	16	0	7	15	0	1	1	0	6	6	1	0	0
KX088579.1.1505	0	0	0	0	0	0	4	0	0	1	0	0	1	6	4	5	8	1	4	4	5	0	0	0
KX097106.1.1520	35	41	45	36	21	5	16	13	0	1	0	0	1	0	0	1	0	1	0	0	0	1	0	0
KX097134.1.1516	14	2	2	29	10	0	4	5	0	5	0	1	0	0	4	0	0	1	0	0	0	0	0	4
KX097137.1.1454	15	6	5	1	10	1	0	0	0	1	0	0	0	0	0	0	0	0	0	0	0	0	0	0
KX097180.1.1515	1	2	7	12	5	0	0	0	0	0	0	1	0	0	0	0	0	0	0	0	0	0	0	0
KX097206.1.1520	39	49	21	44	42	2	0	6	4	2	0	0	0	1	0	0	0	2	0	0	0	0	1	0
KX097234.1.1457	12	7	1	6	7	5	0	4	2	0	0	1	0	0	0	0	0	0	0	4	0	0	0	0
KX097239.1.1462	17	20	25	30	16	0	0	1	1	4	0	0	1	0	0	0	0	0	1	0	0	1	2	0
KX097265.1.1528	1	1	0	0	0	37	48	44	11	40	1	5	10	5	17	7	15	12	0	1	11	1	1	0
KX097303.1.1532	8	7	5	6	11	2	6	6	5	11	2	4	0	0	4	4	0	4	0	1	0	4	2	0
KX097387.1.1472	0	0	0	0	0	266	328	326	205	311	86	136	92	100	264	128	141	88	31	92	68	12	10	21
KX097419.1.1523	2	2	5	1	2	11	13	7	13	8	14	6	8	13	7	8	19	14	12	14	19	13	4	14
KX097451.1.1500	1	6	0	0	0	28	24	24	13	28	0	0	2	5	15	8	5	0	0	0	0	0	0	0
KX097471.1.1512	0	0	0	0	0	0	2	1	4	2	5	6	16	1	0	37	8	23	17	16	14	5	13	4
KX097491.1.1503	1	1	0	0	0	57	41	57	14	40	2	7	8	7	22	17	22	7	0	5	13	4	0	0
KX097509.1.1530	0	6	5	1	2	11	6	18	5	12	5	7	7	0	14	5	5	12	1	5	0	1	2	0
KX097553.1.1514	24	26	22	14	11	1	2	5	4	0	0	0	1	0	0	2	0	0	1	0	0	0	0	0
KX097569.1.1515	8	8	5	8	6	0	4	16	8	6	0	1	0	0	0	2	0	1	0	0	0	0	0	0
KX097652.1.1514	0	0	1	2	2	24	31	34	5	32	1	1	8	13	11	0	2	6	0	4	1	0	0	0
KX097681.1.1496	0	0	2	0	0	2	11	0	2	4	10	1	4	5	10	8	1	0	1	10	4	0	0	4
KX097685.1.1512	0	0	0	0	0	5	19	6	4	13	5	1	4	1	4	0	0	1	4	4	1	10	0	0
KX097691.1.1521	0	0	0	0	0	8	27	19	10	12	6	6	1	2	12	10	11	6	1	0	5	0	0	0
KX097718.1.1524	8	7	10	2	6	54	23	17	18	13	21	17	29	10	35	36	10	19	4	21	13	21	10	10
KX097725.1.1519	0	0	1	0	0	7	0	2	1	4	7	10	7	8	1	14	17	10	5	4	1	6	17	4
KX097735.1.1494	0	2	0	0	0	1	1	6	1	6	9	6	9	5	7	18	5	7	9	6	6	5	0	0
KX097750.1.1527	1	1	6	7	0	12	15	19	1	7	6	5	12	6	1	1	4	2	1	1	0	4	2	0
KX097770.1.1476	0	0	0	0	0	164	216	196	95	188	65	79	69	84	146	74	111	44	17	36	39	20	14	0
KX097808.1.1505	1	0	1	0	2	58	47	57	27	45	6	16	2	8	23	11	2	8	0	1	6	5	0	0
KX097816.1.1517	2	1	1	2	2	47	47	48	13	43	1	10	7	2	10	2	10	13	7	11	11	1	5	0
KX172361.1.1449	29	16	24	26	28	0	1	0	0	0	0	0	0	0	0	0	0	0	0	0	0	0	1	0
KX173137.1.1466	30	25	27	25	15	0	2	0	0	0	0	0	0	0	0	0	1	0	0	0	0	0	0	0
KX581164.1.1556	0	0	0	1	0	0	2	1	0	0	0	10	1	9	5	3	2	6	36	14	34	8	23	31
KX581166.1.1563	0	0	0	0	0	0	0	0	0	0	2	0	6	0	3	5	13	14	0	3	3	26	0	10
KX581177.1.1391	0	0	0	3	0	3	0	3	9	5	31	8	31	57	26	59	30	16	13	52	21	26	29	20
LAZR01012018.1188.2677	23	10	9	6	1	0	1	0	0	1	0	0	0	1	0	0	1	0	0	5	1	0	0	0
LC080928.1.1440	14	13	15	29	30	0	0	0	0	1	0	0	0	0	0	0	0	0	0	0	0	0	0	0
LC081119.1.1517	10	7	29	8	23	6	0	1	0	1	0	4	0	2	1	1	5	1	4	1	0	0	0	0
LCNU01000021.3842.7159	4	3	0	3	6	0	0	0	0	0	3	0	1	0	4	5	0	0	0	0	0	0	0	0
LGJY01000007.95396.97084	100	95	98	98	89	267	204	195	105	216	19	28	46	29	64	46	40	28	3	23	23	4	6	4
LGJY01000007.95396.97084_m02	0	2	1	0	0	59	82	64	32	63	9	47	11	13	56	19	31	21	1	18	21	5	1	5
LGJY01000007.95396.97084_m12	0	6	1	2	6	29	51	34	26	23	2	9	5	1	10	14	12	6	3	8	5	3	0	1
LGJY01000007.95396.97084_m24	1	0	1	1	0	24	27	27	23	25	1	15	8	12	13	10	8	6	0	3	5	4	4	4
LGJY01000007.95396.97084_m32	2	9	4	1	1	31	21	38	20	29	8	11	10	5	14	10	13	9	4	9	8	1	0	3
LGJY01000007.95396.97084_m42	0	0	1	0	0	4	1	0	1	1	0	1	1	0	0	0	1	1	0	0	0	0	0	0
LGJZ01000005.215956.217622	27	45	26	33	39	59	53	45	33	56	4	9	8	7	21	20	17	9	1	3	9	1	1	0
LGJZ01000005.215956.217622_m15	4	7	8	7	8	7	8	3	8	7	0	1	0	0	1	3	2	1	0	0	0	0	1	0
LGJZ01000005.215956.217622_m21	0	1	0	1	0	15	8	9	7	9	24	14	37	13	21	23	23	41	19	17	23	13	15	10
LGJZ01000005.215956.217622_m30	8	8	12	4	4	19	11	16	9	10	1	7	1	1	4	1	2	1	0	1	0	1	1	3
LGJZ01000005.215956.217622_m36	7	2	1	1	0	1	0	0	2	2	0	0	0	0	3	0	0	1	0	0	0	0	0	0
LKGT01002244.3159.4616	62	46	49	93	75	0	1	0	0	1	0	0	0	2	0	2	5	0	0	0	0	0	0	0
LKGT01006030.1394.2932	9	12	1	0	0	1	1	2	0	1	0	0	0	1	0	0	0	1	0	0	1	1	0	0
LKGT01011054.8562.10041	65	78	88	82	74	11	4	6	0	6	0	0	1	1	0	0	0	1	0	0	0	0	0	0
LKUO01004104.18909.20649	2	1	0	1	0	38	21	11	189	75	0	0	7	4	0	0	1	1	0	1	3	7	4	1
LS992081.544585437.544587215	0	1	1	2	0	2	0	2	3	1	0	0	0	0	3	0	2	0	0	1	0	30	17	7
LT629157.1.1523	7	2	5	5	1	33	29	13	8	20	0	6	6	0	5	0	4	2	0	0	0	0	0	0
LVXX01000094.1603680.1605001	5	1	1	7	1	3	8	4	8	91	0	4	4	0	0	1	0	1	1	0	7	108	73	32
LVXX01000114.1239263.1241046	82	68	37	81	91	70	224	46	211	920	4	6	16	2	6	7	16	9	7	4	58	896	704	248
MDVS01000157.1.1254	0	0	1	4	6	0	0	0	0	0	0	0	0	0	0	0	0	0	0	0	0	0	0	0
MFWP01000008.61.1387	5	0	0	3	0	3	0	3	1	4	16	0	7	12	14	11	4	1	0	0	5	0	1	4
MH071307.1.1369	1	1	0	0	5	29	33	37	19	25	5	5	4	7	24	9	20	13	11	7	7	7	0	7
MH201322.1.1550	16	12	6	9	18	33	30	22	8	23	2	7	2	1	7	2	13	6	0	4	0	0	0	0
MJEQ01028811.772.2474	0	1	1	0	0	0	0	0	22	7	0	1	0	0	0	2	0	0	0	0	1	79	39	20
MKYQ01001368.344004.345411	1	0	0	0	0	8	8	0	58	19	1	0	0	0	1	0	0	0	0	0	1	0	0	0
MWBV01000002.35883.37325	0	4	1	3	3	5	0	0	1	0	9	4	9	5	6	14	3	1	4	1	4	4	0	4
X97156.1.1815	11	2	0	2	0	22	23	20	1323	364	0	9	33	5	6	2	0	0	0	0	5	0	0	0
